# Supplementary material for: Investigating the causal role of immune cells in preeclampsia: Insights from Mendelian randomization analysis
Source: Medicine (Baltimore). 2026 May 15;105(20):e47713. doi: 10.1097/MD.0000000000047713 (PMC13183093; doi:10.1097/MD.0000000000047713)
Supplement: Supplementary file 2 [file medi-105-e47713-s002.xlsx]

## Sheet: Supplementary table 1
Supplementary Table 1 Results of the causal effect of immune cells on PE
Outcomes	Exposures	Trait type	Panel	Statistical trait name	Trait	N	beta	se	P-unadj	Heter.Stat	Heter.p
PE	90002005	MFI	Monocyte	mono.trait47	CD16 on CD14+ CD16+ monocyte	3714	0.107111	0.0338058	0.00153262	20.7386	0.536942
PE	90001469	Relative count	cDC	f_DC_Trait517	CD62L- myeloid DC %DC	3410	-0.0715585	0.02471	0.00378041	16.4109	0.902041
PE	90001473	Relative count	cDC	f_DC_Trait521	CD62L- CD86+ myeloid DC %DC	3410	-0.0825182	0.0295183	0.005182	12.3943	0.826227
PE	90001649	Relative count	TBNK	TB_Trait570	HLA DR+ NK %NK	3596	0.0962482	0.0354213	0.00658281	24.9612	0.352288
PE	90001463	Relative count	cDC	f_DC_Trait509	CD62L- DC %DC	3410	-0.0737393	0.0274345	0.00719172	21.8445	0.529658
PE	90001999	MFI	Monocyte	mono.trait4	PDL-1 on CD14- CD16+ monocyte	3719	0.102054	0.0384114	0.00788684	13.1979	0.828287
PE	90002078	Morphological parameter	TBNK	SSC.TBNK.trait13	SSC-A on granulocyte	3112	-0.0916643	0.03543	0.00967614	36.326	0.0858352
PE	90001939	MFI	Treg	Blue.780.60.CD25.trait5	CD25 on activated Treg	3574	-0.146355	0.0577375	0.0112499	15.0182	0.523304
PE	90001453	Relative count	cDC	DC_Trait531	CD11c+ CD62L- monocyte %monocyte	3040	0.136397	0.0553325	0.0136993	22.4312	0.263326
PE	90001669	Absolute count	Treg	Treg_Trait582	CD28+ CD45RA- CD8dim AC	3408	0.0196522	0.00804504	0.014575	38.8507	0.300328
PE	90001472	Absolute count	cDC	f_DC_Trait520	CD62L- CD86+ myeloid DC AC	3387	-0.0693347	0.0287194	0.0157691	18.4176	0.559922
PE	90002116	MFI	TBNK	Violet.510.50.TBNK.trait5	HLA DR on B cell	3060	0.0657929	0.0278165	0.0180179	17.9431	0.652605
PE	90001602	Relative count	TBNK	TB_Trait508	Lymphocyte %leukocyte	3669	0.0764305	0.0326296	0.0191617	27.6096	0.151575
PE	90002021	MFI	Myeloid cell	Red.660.20.MDSC.trait4	CD14 on CD33dim HLA DR+ CD11b+	1634	-0.0779459	0.0333662	0.0194875	19.8175	0.34319
PE	90001537	Absolute count	Maturation stages of T cell	MT_Trait503	CM CD4+ AC	3395	0.0795969	0.0343421	0.0204622	36.6248	0.127367
PE	90001465	Relative count	cDC	f_DC_Trait513	CD86+ myeloid DC %DC	3410	-0.0408444	0.0179695	0.023027	20.936	0.584996
PE	90001408	Relative count	B cell	BC_Trait27	Naive-mature B cell %B cell	3755	0.0676858	0.029849	0.0233533	23.0425	0.682726
PE	90001558	Relative count	Maturation stages of T cell	MT_Trait532	TD CD8br %CD8br	3427	-0.0737461	0.0326481	0.0238949	15.0661	0.892248
PE	90001650	Relative count	TBNK	TB_Trait571	HLA DR+ NK %CD3- lymphocyte	3596	0.0814702	0.0365957	0.0259993	17.6568	0.819331
PE	90001814	MFI	B cell	Bcells.trait643	CD38 on IgD- CD38br	3742	-0.0340249	0.0158397	0.031708	15.8428	0.323066
PE	90001406	Relative count	B cell	BC_Trait25	Memory B cell %B cell	3755	-0.0753515	0.0353097	0.0328412	22.7896	0.696263
PE	90001522	Absolute count	Myeloid cell	MDSC_Trait22	CD33- HLA DR- AC	1930	0.0747167	0.0356168	0.0359232	23.6664	0.257268
PE	90001538	Relative count	Maturation stages of T cell	MT_Trait504	CM CD4+ %CD4+	3427	0.0279148	0.0133178	0.0360777	31.0073	0.465845
PE	90001689	Relative count	Treg	Treg_Trait604	CD28+ CD45RA+ CD8br %CD8br	3440	-0.0230488	0.0111557	0.0388193	38.7509	0.390618
PE	90001468	Absolute count	cDC	f_DC_Trait516	CD62L- myeloid DC AC	3387	-0.0822094	0.0402231	0.0409699	14.2871	0.577333
PE	90001648	Absolute count	TBNK	TB_Trait569	HLA DR+ NK AC	3580	0.0941947	0.0461409	0.041205	17.9977	0.455805
PE	90002081	Morphological parameter	TBNK	SSC.TBNK.trait4	SSC-A on CD4+	3113	-0.0971025	0.0476418	0.0415318	41.3794	0.0807924
PE	90001737	MFI	B cell	Bcells.trait327	CD19 on naive-mature B cell	3751	-0.046053	0.0226171	0.0417296	17.1987	0.926106
PE	90002108	MFI	Myeloid cell	Violet.510.50.MDSC.trait3	HLA DR on CD33br HLA DR+ CD14-	1579	0.0363482	0.0178599	0.0418323	25.9863	0.353863
PE	90001611	Relative count	TBNK	TB_Trait523	CD4+ CD8dim %leukocyte	3668	-0.110832	0.0551296	0.0443908	14.2253	0.581934
PE	90001495	Absolute count	Treg	f_Treg_Trait518	CD39+ secreting Treg AC	3405	0.0501891	0.0249663	0.0444021	33.0695	0.160093
PE	90001783	MFI	B cell	Bcells.trait495	CD25 on IgD+ CD38br	3754	-0.116367	0.0584864	0.0466313	7.30394	0.885817
PE	90001443	Relative count	B cell	BC_Trait65	CD20- %lymphocyte	3755	0.0577161	0.0293156	0.0489779	11.3287	0.879891
PE	90001591	Relative count	TBNK	TB_ry_Trait513	CD4+ %T cell	3668	0.0856828	0.0442649	0.0529065	18.4333	0.62144
PE	90001518	Absolute count	Myeloid cell	MDSC_Trait13	CD33br HLA DR+ CD14- AC	1930	-0.0268965	0.0138989	0.0529718	31.262	0.305572
PE	90001960	MFI	Treg	Blue.780.60.Treg.trait4	CD25 on CD4+	2920	-0.0453104	0.0237575	0.0564937	10.7289	0.707188
PE	90002018	MFI	cDC	Red.660.20.cDC.trait6	CCR2 on granulocyte	2850	-0.0803762	0.0425764	0.0590514	21.221	0.170173
PE	90002002	MFI	Monocyte	mono.trait43	PDL-1 on monocyte	3727	0.0956278	0.0507442	0.0594965	13.4371	0.568579
PE	90002060	MFI	TBNK	Red.780.60.TBNK.trait3	CD8 on HLA DR+ CD8br	3060	-0.050133	0.0266673	0.0601159	22.5051	0.549149
PE	90001451	Relative count	cDC	DC_Trait527	CD62L- monocyte %monocyte	3042	-0.068097	0.0363761	0.0612032	17.4283	0.78772
PE	90001885	MFI	TBNK	Blue.585.42.TBNK.trait3	CD16-CD56 on HLA DR+ NK	2971	-0.0521018	0.028332	0.0659188	34.1631	0.104467
PE	90001847	MFI	TBNK	Blue.530.30.TBNK.trait4	CD3 on HLA DR+ T cell	3060	-0.0512984	0.0279998	0.0669369	30.8727	0.276397
PE	90001598	Absolute count	TBNK	TB_ry_Trait527	DN (CD4-CD8-) AC	3652	-0.109641	0.061069	0.0725947	25.2484	0.152527
PE	90001566	Absolute count	Maturation stages of T cell	MT_Trait545	Naive DN (CD4-CD8-) AC	3395	-0.0883621	0.049305	0.0731084	13.7714	0.796851
PE	90001403	Absolute count	B cell	BC_Trait22	Sw mem AC	3754	-0.0700359	0.039238	0.0742775	23.8231	0.471747
PE	90001457	Relative count	cDC	DC_Trait535	CD11c+ HLA DR++ monocyte %monocyte	3042	0.0530108	0.0304578	0.0817773	10.9697	0.858137
PE	90002114	MFI	TBNK	Violet.510.50.TBNK.trait3	HLA DR on HLA DR+ CD4+	3060	0.0804043	0.046482	0.0836671	19.6601	0.479366
PE	90001487	Relative count	Treg	f_Treg_Trait510	Activated Treg %CD4 Treg	3437	0.0552257	0.0319387	0.083788	34.3122	0.268525
PE	90001516	Relative count	Myeloid cell	MDSC_Trait11	Im MDSC %CD33dim HLA DR- CD66b-	1929	-0.0497598	0.0288077	0.0841125	18.7674	0.600059
PE	90001523	Absolute count	Myeloid cell	MDSC_Trait23	CD33- HLA DR+ AC	1930	-0.0306728	0.0177677	0.0842898	30.877	0.710686
PE	90002003	MFI	Monocyte	mono.trait44	CCR2 on CD14- CD16-	3727	-0.0742215	0.0431519	0.085431	18.1572	0.445344
PE	90001461	Absolute count	cDC	f_DC_Trait505	DC AC	3374	-0.0852048	0.0502508	0.0899637	25.4925	0.183235
PE	90001787	MFI	B cell	Bcells.trait502	CD25 on IgD- CD38-	3755	-0.0478016	0.0282174	0.0902568	19.2543	0.568828
PE	90002039	MFI	cDC	Red.780.60.cDC.trait5	CD80 on monocyte	2850	0.0631625	0.0377607	0.0943857	22.4581	0.43285
PE	90002105	MFI	cDC	Violet.510.50.cDC.trait3	HLA DR on plasmacytoid DC	2872	0.0376709	0.0225266	0.094468	25.353	0.280496
PE	90001615	Absolute count	TBNK	TB_Trait533	TCRgd AC	3650	0.0902542	0.0548998	0.10018	31.6531	0.0471374
PE	90001392	Absolute count	B cell	BC_Trait10	IgD+ CD38br AC	3754	0.0292294	0.0178245	0.101038	26.0824	0.621086
PE	90001721	MFI	B cell	Bcells.trait255	CD19 on CD20-	3754	0.0684969	0.0419588	0.102578	10.9615	0.947215
PE	90001686	Relative count	Treg	Treg_Trait601	CD28- CD8br %CD8br	3440	0.0829921	0.0513269	0.105893	15.3823	0.88041
PE	90002036	MFI	cDC	Red.780.60.cDC.trait2	CD80 on CD62L+ myeloid DC	2871	0.0426375	0.0263982	0.106274	31.4708	0.211202
PE	90001456	Absolute count	cDC	DC_Trait534	CD11c+ HLA DR++ monocyte AC	3019	0.079554	0.0493808	0.107173	19.6406	0.353415
PE	90001700	Relative count	Treg	Treg_Trait708	CD45RA+ CD28- CD8br %T cell	3425	0.000656586	0.000408538	0.108019	178.57	0.943474
PE	90001545	Absolute count	Maturation stages of T cell	MT_Trait511	TD CD4+ AC	3395	-0.104283	0.0652787	0.110154	16.3337	0.129189
PE	90001478	Relative count	Treg	f_Treg_Trait501	CD4 Treg %CD4	3437	-0.0611619	0.03845	0.11168	7.95208	0.979341
PE	90001654	Absolute count	Treg	Treg_Trait506	CD28- DN (CD4-CD8-) AC	3408	-0.0577889	0.0363949	0.112325	29.1175	0.563114
PE	90001508	Relative count	Treg	f_Treg_Trait537	CD25hi CD45RA+ CD4 not Treg %CD4+	3437	-0.0262879	0.0165816	0.112884	31.2474	0.554536
PE	90001853	MFI	Treg	Blue.530.30.Treg.trait11	CD3 on activated Treg	2919	-0.0473192	0.0298619	0.113057	11.4617	0.953025
PE	90002117	MFI	TBNK	Violet.510.50.TBNK.trait6	HLA DR on HLA DR+ NK	2971	0.0400868	0.0254547	0.115296	24.0911	0.625256
PE	90001984	MFI	Monocyte	mono.trait16	HLA DR on CD14- CD16+ monocyte	3719	0.0550348	0.0353893	0.119916	12.6696	0.696746
PE	90002014	MFI	cDC	Red.660.20.cDC.trait2	CCR2 on CD62L+ myeloid DC	2870	-0.0702509	0.0452649	0.120664	14.8011	0.391888
PE	90001741	MFI	B cell	Bcells.trait332	CD19 on IgD+	3756	-0.0330033	0.021426	0.123479	23.2108	0.673639
PE	90001431	Relative count	B cell	BC_Trait52	IgD+ CD38- %lymphocyte	3754	0.0503723	0.0328066	0.124677	17.4913	0.556618
PE	90001862	MFI	Treg	Blue.530.30.Treg.trait23	CD3 on CD28+ DN (CD4-CD8-)	2918	-0.053177	0.0348306	0.126827	16.0306	0.380021
PE	90001515	Absolute count	Myeloid cell	MDSC_Trait10	Im MDSC AC	1929	-0.0459152	0.0301277	0.127504	15.4801	0.840826
PE	90001917	MFI	TBNK	Blue.670.LP.TBNK.trait5	CD45 on CD8br	3113	-0.0159017	0.0105164	0.130512	15.0701	0.956038
PE	90001860	MFI	Treg	Blue.530.30.Treg.trait21	CD3 on CD39+ CD4+	2919	-0.0368026	0.0243621	0.130877	24.6309	0.59514
PE	90001420	Absolute count	B cell	BC_Trait4	IgD- CD38br AC	3754	0.0436917	0.0289393	0.131102	14.6115	0.841929
PE	90001854	MFI	Treg	Blue.530.30.Treg.trait12	CD3 on CD39+ activated Treg	2919	-0.0440225	0.0292262	0.131998	18.0948	0.872298
PE	90001987	MFI	Monocyte	mono.trait2	CD64 on CD14+ CD16- monocyte	3720	0.0228812	0.0152065	0.132402	44.322	0.110716
PE	90001796	MFI	B cell	Bcells.trait514	CD27 on CD20-	3732	0.0511023	0.0339708	0.132504	7.19658	0.951963
PE	90002096	MFI	Myeloid cell	Violet.450.50.MDSC.trait6	CD11b on basophil	1556	0.0672679	0.0447331	0.132643	26.0071	0.0995967
PE	90001799	MFI	B cell	Bcells.trait539	CD27 on T cell	1869	0.0512369	0.0341359	0.133364	43.0398	0.00201971
PE	90001959	MFI	TBNK	Blue.780.60.TBNK.trait3	CD4 on HLA DR+ CD4+	3060	0.0676421	0.0451321	0.133936	19.8408	0.467928
PE	90002098	MFI	Maturation stages of T cell	Violet.450.50.MT.trait1	CD45RA on naive CD4+	2910	-0.0362814	0.0242227	0.134179	38.616	0.230674
PE	90001666	Absolute count	Treg	Treg_Trait579	CD28+ CD45RA+ CD8dim AC	3408	-0.0107699	0.00723083	0.136372	61.4356	0.0921711
PE	90001684	Absolute count	Treg	Treg_Trait599	CD127- CD8br AC	3371	0.0796836	0.0535168	0.136502	19.5896	0.239277
PE	90001535	Relative count	Maturation stages of T cell	MT_ry_Trait515	CD45RA- CD4+ %CD4+	3427	0.0503212	0.0338704	0.137359	31.5842	0.338415
PE	90001610	Relative count	TBNK	TB_Trait522	CD4+ CD8dim %lymphocyte	3668	-0.0678222	0.0461787	0.141916	16.4492	0.743908
PE	90001603	Absolute count	TBNK	TB_Trait509	T cell AC	3653	0.0651603	0.0445527	0.143592	17.1285	0.581162
PE	90001606	Relative count	TBNK	TB_Trait514	CD4+ %leukocyte	3668	0.0812157	0.0555454	0.1437	10.6275	0.715021
PE	90001902	MFI	Treg	Blue.585.42.Treg.trait9	CD28 on activated Treg	2920	0.0503842	0.0346229	0.145606	10.4503	0.883674
PE	90001454	Absolute count	cDC	DC_Trait532	CD62L- HLA DR++ monocyte AC	3018	0.0984791	0.0677136	0.14585	26.5263	0.088319
PE	90001541	Relative count	Maturation stages of T cell	MT_Trait507	Naive CD4+ %CD4+	3427	-0.050422	0.034735	0.146607	38.4404	0.316464
PE	90002111	MFI	Myeloid cell	Violet.510.50.MDSC.trait6	HLA DR on CD33dim HLA DR+ CD11b-	1635	0.052155	0.0359461	0.146801	27.3205	0.0535324
PE	90001726	MFI	B cell	Bcells.trait310	CD19 on IgD+ CD38-	3743	-0.0330192	0.0227736	0.147088	31.8933	0.421923
PE	90002106	MFI	cDC	Violet.510.50.cDC.trait4	HLA DR on DC	2871	0.0422273	0.0291479	0.147415	28.3355	0.101693
PE	90001446	Absolute count	B cell	BC_Trait8	IgD- CD38- AC	3754	-0.0630971	0.0436334	0.148157	8.33254	0.871292
PE	90001776	MFI	B cell	Bcells.trait470	CD25 on CD20- CD38-	3600	-0.0715965	0.0497072	0.149765	30.1463	0.0360483
PE	90001688	Relative count	Treg	Treg_Trait603	CD28+ CD45RA+ CD8br %T cell	3440	-0.00611857	0.00426346	0.151254	96.4485	0.276561
PE	90002076	Morphological parameter	TBNK	SSC.TBNK.trait11	SSC-A on NK	3113	-0.0585751	0.0413768	0.156878	27.7286	0.22622
PE	90001527	Absolute count	Myeloid cell	MDSC_Trait27	CD33dim HLA DR+ CD11b- AC	1930	-0.0287595	0.0203777	0.158149	21.3738	0.809424
PE	90001575	Relative count	Maturation stages of T cell	MT_Trait560	Naive CD4+ %T cell	3427	-0.0472237	0.0335338	0.15906	44.3807	0.159319
PE	90002112	MFI	Myeloid cell	Violet.510.50.MDSC.trait7	HLA DR on CD33- HLA DR+	1635	0.0372017	0.0264631	0.159785	11.9114	0.61342
PE	90001746	MFI	B cell	Bcells.trait378	CD20 on IgD+ CD24+	3755	-0.0628993	0.0447989	0.160308	26.9092	0.259851
PE	90001439	Relative count	B cell	BC_Trait61	IgD+ CD24+ %lymphocyte	3754	0.0873426	0.0622618	0.160668	13.8468	0.461183
PE	90001836	MFI	Myeloid cell	Blue.530.30.MDSC.trait1	CD66b on CD66b++ myeloid cell	1465	0.0560952	0.040036	0.161179	59.1049	0.000220975
PE	90001695	Absolute count	Treg	Treg_Trait700	CD45RA- CD28- CD8br AC	3408	-2.9874e-05	2.13467e-05	0.161673	376.091	0.0988998
PE	90002057	MFI	Maturation stages of T cell	Red.780.60.MT.trait5	CD8 on TD CD8br	2911	0.0600059	0.043325	0.166046	12.8199	0.748154
PE	90001969	Morphological parameter	TBNK	FSC.TBNK.trait11	FSC-A on NK	3113	0.051449	0.0375805	0.170988	10.237	0.923895
PE	90001748	MFI	B cell	Bcells.trait380	CD20 on IgD+ CD38-	3743	0.0461651	0.0337823	0.171768	26.3416	0.389555
PE	90001727	MFI	B cell	Bcells.trait311	CD19 on IgD+ CD38- naive	1861	-0.0309704	0.0227337	0.173099	19.2036	0.379387
PE	90001950	MFI	Myeloid cell	Blue.780.60.MDSC.trait14	CD33 on Gr MDSC	1244	-0.0320374	0.0235711	0.17409	17.084	0.584174
PE	90001954	MFI	Myeloid cell	Blue.780.60.MDSC.trait6	CD33 on basophil	1555	-0.0200442	0.0147477	0.174101	14.8995	0.866516
PE	90001943	MFI	Treg	Blue.780.60.CD25.trait9	CD25 on activated & secreting Treg	3574	-0.0329251	0.0242723	0.174944	25.0959	0.15741
PE	90001678	Absolute count	Treg	Treg_Trait593	CD28- CD25++ CD8br AC	3130	-0.0472272	0.0348175	0.174965	34.9941	0.0684884
PE	90001848	MFI	TBNK	Blue.530.30.TBNK.trait5	CD3 on NKT	3113	-0.0654147	0.0482415	0.175104	10.9156	0.758552
PE	90001813	MFI	B cell	Bcells.trait641	CD38 on IgD+ CD38dim	3752	-0.0472211	0.0348416	0.17532	22.4412	0.493768
PE	90001559	Relative count	Maturation stages of T cell	MT_Trait533	TD CD8br %T cell	3427	-0.0511798	0.0378876	0.176749	8.69453	0.94936
PE	90001901	MFI	Treg	Blue.585.42.Treg.trait8	CD28 on CD39+ resting Treg	2650	0.027616	0.020498	0.177899	19.4725	0.554857
PE	90001488	Relative count	Treg	f_Treg_Trait511	Activated Treg %CD4	3437	-0.0537093	0.0398848	0.178106	20.064	0.329231
PE	90002121	MFI	Treg	Violet.510.50.Treg.trait5	CD8 on CD39+ CD8br	2915	0.0543982	0.0408409	0.182875	25.9742	0.354475
PE	90001884	MFI	TBNK	Blue.585.42.TBNK.trait2	CD16-CD56 on NK	3113	0.0375415	0.0282123	0.183295	25.1105	0.672498
PE	90001725	MFI	B cell	Bcells.trait309	CD19 on IgD+ CD24-	3754	-0.0297893	0.0224061	0.183677	26.2166	0.396115
PE	90001586	Relative count	Monocyte	N_MONO_Trait516	CD14+ CD16- monocyte %monocyte	3727	-0.0296088	0.022354	0.185323	27.6449	0.324457
PE	90001464	Absolute count	cDC	f_DC_Trait512	CD86+ myeloid DC AC	3387	-0.036639	0.027741	0.186585	20.3889	0.55873
PE	90002042	MFI	Myeloid cell	Red.780.60.MDSC.trait10	CD45 on CD33br HLA DR+ CD14-	1579	-0.0566462	0.0429678	0.18739	20.3095	0.258708
PE	90001452	Absolute count	cDC	DC_Trait530	CD11c+ CD62L- monocyte AC	3017	0.0408042	0.0310194	0.188362	24.0046	0.461335
PE	90001732	MFI	B cell	Bcells.trait319	CD19 on IgD- CD27-	3754	-0.0732041	0.0561229	0.192113	34.618	0.0953451
PE	90002086	Morphological parameter	TBNK	SSC.TBNK.trait9	SSC-A on HLA DR+ CD8br	3060	-0.0485251	0.037289	0.193147	16.4649	0.834656
PE	90002033	MFI	Treg	Red.660.20.Treg.trait6	CD39 on granulocyte	2920	0.0462807	0.035797	0.196057	35.5417	0.125669
PE	90002050	MFI	Myeloid cell	Red.780.60.MDSC.trait5	CD45 on CD33dim HLA DR-	1559	-0.0468891	0.0363528	0.197109	20.1477	0.324564
PE	90001521	Relative count	Myeloid cell	MDSC_Trait16	CD33br HLA DR+ CD14dim %CD33br HLA DR+	1930	-0.0386841	0.0300371	0.197788	21.2019	0.681299
PE	90001570	Relative count	Maturation stages of T cell	MT_Trait549	EM DN (CD4-CD8-) %DN	3427	0.0380101	0.0295189	0.197867	21.197	0.817041
PE	90001560	Absolute count	Maturation stages of T cell	MT_Trait537	CD45RA+ CD8br AC	3395	-0.0158756	0.0123471	0.198523	26.8891	0.415165
PE	90001405	Absolute count	B cell	BC_Trait24	PB/PC AC	3755	-0.0365279	0.0284294	0.198839	30.5528	0.134181
PE	90001675	Absolute count	Treg	Treg_Trait590	CD28- CD127- CD25++ CD8br AC	3130	-0.0331975	0.0259064	0.200038	26.0273	0.571543
PE	90002041	MFI	Myeloid cell	Red.780.60.MDSC.trait1	CD45 on lymphocyte	1635	-0.0512498	0.0400877	0.201093	15.4758	0.629083
PE	90002044	MFI	Myeloid cell	Red.780.60.MDSC.trait13	CD45 on CD33dim HLA DR+ CD11b-	1635	-0.131173	0.102606	0.201101	21.3189	0.00634695
PE	90001800	MFI	B cell	Bcells.trait561	CD27 on IgD+ CD24+	3754	0.032624	0.0255351	0.201385	28.7962	0.528321
PE	90001605	Relative count	TBNK	TB_Trait511	T cell %leukocyte	3669	0.0393335	0.0308186	0.201853	18.3223	0.434619
PE	90001952	MFI	Myeloid cell	Blue.780.60.MDSC.trait3	CD33 on Mo MDSC	1569	-0.026207	0.0208092	0.207888	15.3795	0.754299
PE	90001588	Relative count	TBNK	RATIO_CD3_B	T/B	3728	0.0493646	0.039294	0.209012	30.3141	0.348364
PE	90002084	Morphological parameter	TBNK	SSC.TBNK.trait7	SSC-A on NKT	3113	-0.0280067	0.0223614	0.210403	6.42348	0.998191
PE	90001905	MFI	cDC	Blue.670.LP.cDC.trait3	CD86 on monocyte	2850	0.0471059	0.0378225	0.212968	19.61	0.238302
PE	90001444	Relative count	B cell	BC_Trait67	CD20- CD38- %lymphocyte	3756	-0.0491993	0.0397918	0.216304	23.1168	0.512911
PE	90001427	Relative count	B cell	BC_Trait49	IgD- CD38- %lymphocyte	3754	-0.0515889	0.0421526	0.221005	24.8073	0.638302
PE	90001647	Relative count	TBNK	TB_Trait568	NK %lymphocyte	3669	0.0317518	0.0259647	0.221375	17.5218	0.892474
PE	90002113	MFI	TBNK	Violet.510.50.TBNK.trait2	HLA DR on HLA DR+ T cell	3060	0.0401155	0.0328081	0.221431	9.08983	0.957625
PE	90001992	MFI	Monocyte	mono.trait28	CCR2 on CD14+ CD16+ monocyte	3716	-0.0220902	0.018195	0.224718	35.4886	0.492739
PE	90001788	MFI	B cell	Bcells.trait503	CD25 on IgD- CD38br	3754	-0.0638453	0.0531456	0.229625	9.60814	0.961959
PE	90002064	MFI	Treg	Red.780.60.Treg.trait3	CD4 on resting Treg	2919	0.0743092	0.0619108	0.230038	17.9029	0.161243
PE	90001626	Relative count	TBNK	TB_Trait544	HLA DR+ CD4+ %lymphocyte	3595	-0.0610856	0.0510347	0.231329	19.852	0.530652
PE	90001728	MFI	B cell	Bcells.trait312	CD19 on IgD+ CD38- unsw mem	1864	-0.0298336	0.0250139	0.232996	33.238	0.0586037
PE	90001928	MFI	Treg	Blue.670.LP.Treg.trait3	CD127 on CD28+ CD45RA- CD8br	2920	0.0443567	0.0372003	0.233114	24.6111	0.13601
PE	90001609	Absolute count	TBNK	TB_Trait521	CD4+ CD8dim AC	3652	-0.0576668	0.0483698	0.233181	23.9144	0.157853
PE	90001613	Relative count	TBNK	TB_Trait529	DN (CD4-CD8-) %leukocyte	3668	0.0338347	0.0285419	0.235844	10.7236	0.932786
PE	90002032	MFI	Treg	Red.660.20.Treg.trait5	CD39 on CD39+ CD4+	2920	0.0291198	0.0246589	0.237642	22.6756	0.305001
PE	90001653	Relative count	Treg	Treg_Trait505	CD28- DN (CD4-CD8-) %DN	3440	-0.0419241	0.0356515	0.239619	15.0372	0.968906
PE	90001656	Relative count	Treg	Treg_Trait508	CD28+ DN (CD4-CD8-) %DN	3440	0.0419241	0.0356515	0.239619	15.0372	0.968906
PE	90002073	Morphological parameter	cDC	SSC.cDC.trait4	SSC-A on monocyte	2850	-0.039255	0.0335015	0.241302	25.9369	0.254402
PE	90001833	MFI	cDC	Blue.530.30.cDC.trait3	CD62L on CD62L+ DC	2871	-0.0442208	0.0377994	0.242048	23.6814	0.537838
PE	90001743	MFI	B cell	Bcells.trait335	CD20 on B cell	3758	-0.0368103	0.0315826	0.243807	22.3563	0.615097
PE	90001924	MFI	Treg	Blue.670.LP.Treg.trait11	CD127 on CD28+ CD4+	2920	0.0379922	0.0327141	0.245504	19.9124	0.46342
PE	90001426	Relative count	B cell	BC_Trait48	IgD- CD38dim %lymphocyte	3754	0.0337327	0.0290659	0.245821	12.117	0.978558
PE	90001510	Absolute count	Treg	f_Treg_Trait539	CD25hi CD45RA- CD4 not Treg AC	3405	0.0248578	0.0214422	0.246338	23.6958	0.255933
PE	90001546	Relative count	Maturation stages of T cell	MT_Trait512	TD CD4+ %CD4+	3427	-0.0588942	0.0509173	0.24741	24.7006	0.311605
PE	90001779	MFI	B cell	Bcells.trait491	CD25 on IgD+ CD24-	3755	0.024089	0.0209294	0.249746	24.6491	0.482169
PE	90001482	Relative count	Treg	f_Treg_Trait505	Resting Treg %CD4	3437	-0.0215993	0.018789	0.25032	36.3946	0.313546
PE	90001809	MFI	B cell	Bcells.trait597	CD38 on CD20-	3728	-0.0697862	0.0607668	0.250793	20.7799	0.349089
PE	90001399	Relative count	B cell	BC_Trait19	IgD- CD27- %B cell	3755	0.0634489	0.0558632	0.256045	19.6452	0.18597
PE	90001667	Relative count	Treg	Treg_Trait580	CD28+ CD45RA- CD8dim %T cell	3440	0.0167944	0.0147945	0.256302	37.738	0.103459
PE	90001831	MFI	cDC	Blue.530.30.cDC.trait1	CD62L on CD62L+ myeloid DC	2872	0.0669134	0.0595397	0.261078	16.724	0.212229
PE	90001798	MFI	B cell	Bcells.trait537	CD27 on CD24+ CD27+	3755	-0.0346639	0.0309107	0.262109	36.7901	0.18334
PE	90001476	Relative count	TBNK	f_MONO_Trait504	HLA DR++ monocyte %leukocyte	3595	0.0688154	0.0615129	0.263262	4.29513	0.745226
PE	90001556	Relative count	Maturation stages of T cell	MT_Trait530	EM CD8br %T cell	3427	0.034098	0.0304952	0.263507	15.663	0.334388
PE	90001979	MFI	Monocyte	mono.trait1	CD16 on CD14- CD16+ monocyte	3717	0.0270284	0.0242177	0.264398	16.8874	0.717908
PE	90001855	MFI	Treg	Blue.530.30.Treg.trait13	CD3 on secreting Treg	2919	-0.0309036	0.027695	0.264484	14.9719	0.778013
PE	90001937	MFI	Treg	Blue.780.60.CD25.trait3	CD25 on resting Treg	3246	-0.0417987	0.0374811	0.264767	18.9809	0.458063
PE	90002028	MFI	TBNK	Red.660.20.TBNK.trait2	CD19 on B cell	3112	-0.0447793	0.0402888	0.266371	33.1725	0.12681
PE	90002009	MFI	Monocyte	mono.trait53	HLA DR on CD14- CD16-	3727	-0.0272529	0.0245327	0.266621	29.5877	0.285044
PE	90001730	MFI	B cell	Bcells.trait314	CD19 on IgD+ CD38dim	3755	-0.0237037	0.0213388	0.266643	19.8264	0.706604
PE	90001722	MFI	B cell	Bcells.trait282	CD19 on CD20- CD38-	3692	0.0545418	0.0491248	0.266882	22.3576	0.266823
PE	90001892	MFI	Treg	Blue.585.42.Treg.trait19	CD28 on CD39+ CD4+	2920	0.031812	0.0286803	0.267347	15.649	0.617028
PE	90001412	Absolute count	B cell	BC_Trait32	IgD+ CD24+ AC	3754	0.0561357	0.050705	0.268248	21.4713	0.491799
PE	90002069	MFI	Treg	Red.780.60.Treg.trait8	CD4 on CD39+ secreting Treg	2920	-0.0299788	0.0271438	0.269399	27.3602	0.240946
PE	90001806	MFI	B cell	Bcells.trait571	CD27 on unsw mem	3754	-0.0371824	0.0336976	0.269846	26.382	0.655497
PE	90002063	MFI	Treg	Red.780.60.Treg.trait2	CD4 on CD4 Treg	2920	0.030764	0.0281107	0.273786	31.9412	0.276911
PE	90002012	MFI	Monocyte	mono.trait7	CX3CR1 on CD14- CD16+ monocyte	3679	-0.0399588	0.0368972	0.278819	16.0578	0.653419
PE	90001590	Absolute count	TBNK	TB_ry_Trait512	CD4+ AC	3652	0.0420578	0.0389595	0.280354	29.5836	0.161731
PE	90001661	Relative count	Treg	Treg_Trait574	CD28- CD8dim %T cell	3440	-0.0366051	0.034038	0.282187	18.5275	0.776695
PE	90001736	MFI	B cell	Bcells.trait325	CD19 on memory B cell	3755	-0.0451997	0.0427704	0.290603	31.1929	0.221165
PE	90001863	MFI	Treg	Blue.530.30.Treg.trait3	CD3 on CD28+ CD45RA- CD8br	2919	-0.0428844	0.0406028	0.29088	16.9959	0.590149
PE	90002001	MFI	Monocyte	mono.trait42	CD64 on CD14- CD16-	3720	0.0467407	0.044276	0.291121	17.7989	0.335803
PE	90001985	MFI	Monocyte	mono.trait17	CD40 on monocytes	3727	0.0173067	0.0164196	0.291868	24.0111	0.680949
PE	90001680	Relative count	Treg	Treg_Trait595	CD25++ CD8br %CD8br	3162	0.0476056	0.0453243	0.293565	23.5799	0.36963
PE	90001756	MFI	B cell	Bcells.trait391	CD20 on IgD- CD38br	3757	0.034617	0.0331542	0.296429	23.2062	0.0569958
PE	90001525	Absolute count	Myeloid cell	MDSC_Trait25	CD33dim HLA DR+ CD11b+ AC	1930	0.0290915	0.0280902	0.300368	23.677	0.594428
PE	90001724	MFI	B cell	Bcells.trait308	CD19 on IgD+ CD24+	3754	0.0286294	0.0277254	0.301788	48.5518	0.06356
PE	90001520	Absolute count	Myeloid cell	MDSC_Trait15	CD33br HLA DR+ CD14dim AC	1930	-0.0244778	0.023735	0.302403	39.8457	0.0682485
PE	90001517	Absolute count	Myeloid cell	MDSC_Trait12	CD33br HLA DR+ AC	1930	-0.0190372	0.018628	0.306796	38.3106	0.115583
PE	90001631	Relative count	TBNK	TB_Trait549	CD8br NKT %T cell	3668	0.0539263	0.0527953	0.307055	39.9408	0.0669342
PE	90001514	Absolute count	Myeloid cell	MDSC_Trait1	HSC AC	1930	0.0307535	0.0301178	0.307203	15.482	0.628649
PE	90001548	Absolute count	Maturation stages of T cell	MT_Trait522	CM CD8br AC	3395	0.0450034	0.0442151	0.308759	25.3319	0.500259
PE	90001630	Absolute count	TBNK	TB_Trait548	CD8br NKT AC	3652	0.0530458	0.0521992	0.309526	29.9223	0.227213
PE	90001624	Absolute count	TBNK	TB_Trait542	HLA DR+ CD4+ AC	3579	0.0248637	0.0245302	0.310775	15.9858	0.855876
PE	90002022	MFI	Maturation stages of T cell	Red.660.20.MT.trait1	CD4 on CD4+	2912	-0.0392768	0.0388817	0.312418	25.6139	0.319428
PE	90002006	MFI	Monocyte	mono.trait48	CD64 on monocyte	3720	0.0380119	0.0376514	0.3127	55.2764	0.00157448
PE	90001794	MFI	B cell	Bcells.trait511	CD25 on IgD+	3756	0.0215203	0.0214036	0.31468	15.9813	0.953303
PE	90001921	MFI	TBNK	Blue.670.LP.TBNK.trait9	CD45 on HLA DR+ CD8br	3060	0.0294318	0.0294645	0.317847	14.7721	0.677551
PE	90001835	MFI	cDC	Blue.530.30.cDC.trait5	CD62L on granulocyte	2849	-0.0494291	0.0495963	0.318944	13.8534	0.67745
PE	90001414	Absolute count	B cell	BC_Trait34	IgD- CD24- AC	3754	0.0477209	0.0479537	0.319666	7.93532	0.96791
PE	90001711	MFI	B cell	Bcells.trait148	BAFF-R on IgD- CD27-	3755	-0.0266014	0.0269091	0.322876	21.5465	0.307401
PE	90001407	Absolute count	B cell	BC_Trait26	Memory B cell AC	3754	-0.026379	0.0268238	0.325401	13.188	0.587778
PE	90001873	MFI	Maturation stages of T cell	HVEM1000_150630.trait11	HVEM on EM CD8br	1247	-0.0278259	0.0284592	0.328199	8.40412	0.957126
PE	90001723	MFI	B cell	Bcells.trait283	CD19 on CD24+ CD27+	3754	-0.0362709	0.0374526	0.332821	44.5855	0.0421665
PE	90001416	Absolute count	B cell	BC_Trait36	IgD+ CD24- AC	3754	-0.0183897	0.018994	0.332951	20.3025	0.564121
PE	90001919	MFI	TBNK	Blue.670.LP.TBNK.trait7	CD45 on NKT	3113	-0.0286715	0.0297452	0.335095	16.8809	0.7183
PE	90002029	MFI	Treg	Red.660.20.Treg.trait1	CD39 on CD39+ CD8br	2915	0.0377535	0.0396896	0.341493	24.0567	0.400677
PE	90002015	MFI	cDC	Red.660.20.cDC.trait3	CCR2 on plasmacytoid DC	2871	-0.0357228	0.0380758	0.348141	22.4167	0.214011
PE	90002071	Morphological parameter	cDC	SSC.cDC.trait2	SSC-A on myeloid DC	2872	0.0194812	0.0207672	0.348205	19.4718	0.363328
PE	90001429	Relative count	B cell	BC_Trait50	IgD+ CD38br %lymphocyte	3754	0.0412059	0.0439787	0.348784	30.4954	0.206275
PE	90001852	MFI	Treg	Blue.530.30.Treg.trait10	CD3 on CD39+ resting Treg	2649	0.0295661	0.0315794	0.349147	17.5237	0.554437
PE	90001876	MFI	Maturation stages of T cell	HVEM1000_150630.trait3	HVEM on CM CD4+	1247	0.0191277	0.0205096	0.351015	13.7941	0.74241
PE	90001581	Absolute count	Monocyte	N_MONO_Trait505	CD14- CD16- AC	3727	0.0279553	0.0300132	0.351628	36.8414	0.0337783
PE	90001966	Morphological parameter	cDC	FSC.cDC.trait5	FSC-A on granulocyte	2850	-0.0430174	0.0463828	0.353697	37.9352	0.0131159
PE	90002090	MFI	cDC	Violet.450.50.cDC.trait4	CD11c on granulocyte	2850	0.038988	0.0422176	0.355747	30.0661	0.182572
PE	90001652	Relative count	TBNK	TB_Trait576	Granulocyte %leukocyte	3669	-0.0358577	0.039011	0.358007	30.2591	0.214734
PE	90001789	MFI	B cell	Bcells.trait504	CD25 on IgD- CD38dim	3755	0.040982	0.0446216	0.358392	28.522	0.15902
PE	90001927	MFI	Treg	Blue.670.LP.Treg.trait2	CD127 on CD8br	2920	-0.0364919	0.0398373	0.359655	18.091	0.752532
PE	90001718	MFI	B cell	Bcells.trait159	BAFF-R on sw mem	3755	-0.022264	0.0243252	0.360052	8.13032	0.985311
PE	90001923	MFI	Treg	Blue.670.LP.Treg.trait10	CD127 on CD45RA- CD4 not Treg	2920	-0.0295373	0.0323081	0.360592	9.9409	0.90607
PE	90001579	Absolute count	Monocyte	N_MONO_Trait501	CD14- CD16+ monocyte AC	3727	0.029381	0.0322865	0.362818	14.6466	0.686075
PE	90001607	Relative count	TBNK	TB_Trait517	CD8br %leukocyte	3668	0.0499166	0.0548708	0.362975	19.1268	0.321305
PE	90002115	MFI	TBNK	Violet.510.50.TBNK.trait4	HLA DR on HLA DR+ CD8br	3060	0.0431865	0.0474888	0.363137	18.9026	0.463102
PE	90001512	Relative count	Treg	f_Treg_Trait541	CD25hi CD45RA- CD4 not Treg %T cell	3437	0.0237492	0.026116	0.363152	42.8235	0.0607278
PE	90001997	MFI	Monocyte	mono.trait36	CX3CR1 on CD14+ CD16- monocyte	3687	-0.0310691	0.034206	0.363724	29.0012	0.311026
PE	90001768	MFI	B cell	Bcells.trait442	CD24 on IgD+ CD38br	3753	0.0264848	0.0291866	0.364181	21.7681	0.593105
PE	90002102	MFI	Treg	Violet.450.50.Treg.trait2	CD45RA on resting Treg	2919	-0.0159878	0.0176365	0.36466	28.8599	0.419662
PE	90002040	MFI	cDC	Red.780.60.cDC.trait6	CD80 on granulocyte	2850	-0.0346679	0.0382886	0.365235	56.1218	0.00526393
PE	90001450	Absolute count	cDC	DC_Trait526	CD62L- monocyte AC	3019	-0.0289567	0.031987	0.365325	15.9557	0.719366
PE	90001825	MFI	B cell	Bcells.trait781	IgD on IgD+ CD38dim	3754	-0.0301649	0.033414	0.366653	31.5601	0.0648277
PE	90002027	MFI	Maturation stages of T cell	Red.660.20.MT.trait6	CD4 on CD45RA+ CD4+	2911	-0.0330368	0.0367417	0.368565	31.5635	0.292636
PE	90001745	MFI	B cell	Bcells.trait355	CD20 on CD24+ CD27+	3755	-0.038415	0.04281	0.369538	39.6271	0.11229
PE	90001394	Absolute count	B cell	BC_Trait12	IgD+ CD38dim AC	3754	-0.018081	0.0202507	0.371932	29.2234	0.211837
PE	90001988	MFI	Monocyte	mono.trait21	HLA DR on CD14+ CD16- monocyte	3727	0.0310324	0.034791	0.372411	22.4934	0.371573
PE	90001604	Relative count	TBNK	TB_Trait510	T cell %lymphocyte	3669	0.0477933	0.0537058	0.373515	8.37693	0.936845
PE	90001712	MFI	B cell	Bcells.trait149	BAFF-R on IgD- CD38-	3755	-0.0213816	0.0240995	0.374958	6.87341	0.98513
PE	90001891	MFI	Treg	Blue.585.42.Treg.trait18	CD28 on CD45RA- CD4 not Treg	2920	-0.0413176	0.0465955	0.375224	10.6187	0.642728
PE	90001991	MFI	Monocyte	mono.trait25	HLA DR on CD14+ monocyte	3727	0.0303417	0.0342936	0.376284	19.9931	0.521698
PE	90001795	MFI	B cell	Bcells.trait512	CD25 on transitional	3755	-0.0363404	0.0410846	0.376411	14.6631	0.839469
PE	90001834	MFI	cDC	Blue.530.30.cDC.trait4	CD62L on monocyte	2848	0.0285253	0.0323505	0.377908	31.7781	0.13259
PE	90002066	MFI	Treg	Red.780.60.Treg.trait5	CD4 on activated Treg	2920	0.0207724	0.0236614	0.379996	25.661	0.425859
PE	90001449	Relative count	cDC	DC_Trait525	CD11c+ monocyte %monocyte	3043	0.0393277	0.0448352	0.380399	24.4689	0.270898
PE	90001437	Relative count	B cell	BC_Trait59	Naive-mature B cell %lymphocyte	3754	0.0472939	0.0547801	0.38795	13.5516	0.916628
PE	90001400	Absolute count	B cell	BC_Trait2	IgD+ AC	3755	-0.0189963	0.0220196	0.388303	13.3058	0.650283
PE	90002011	MFI	Monocyte	mono.trait6	CD64 on CD14+ CD16+ monocyte	3709	0.0847854	0.0985987	0.389842	24.297	0.0185291
PE	90001571	Relative count	Maturation stages of T cell	MT_Trait550	EM DN (CD4-CD8-) %T cell	3427	0.0337847	0.0394088	0.391285	27.7387	0.271217
PE	90001411	Relative count	B cell	BC_Trait31	IgD+ CD24+ %B cell	3755	-0.0475651	0.0557216	0.393316	18.0438	0.584523
PE	90001430	Relative count	B cell	BC_Trait51	IgD+ CD38dim %lymphocyte	3754	-0.0180303	0.0211412	0.393742	30.861	0.574007
PE	90001582	Absolute count	Monocyte	N_MONO_Trait507	CD14+ CD16- monocyte AC	3727	-0.0243131	0.0285283	0.394078	34.4592	0.186161
PE	90001578	Relative count	B cell	N_BC_Trait6	Transitional %lymphocyte	3754	0.0439018	0.0515181	0.394124	31.3209	0.216534
PE	90002024	MFI	Maturation stages of T cell	Red.660.20.MT.trait3	CD4 on naive CD4+	2910	-0.0370343	0.0435226	0.394814	22.0193	0.283296
PE	90001932	MFI	Treg	Blue.670.LP.Treg.trait7	CD127 on CD45RA+ CD4+	2920	0.0322734	0.0379298	0.394841	18.8274	0.596211
PE	90001418	Absolute count	B cell	BC_Trait38	CD24+ CD27+ AC	3754	-0.0215206	0.0253926	0.396709	21.9778	0.637023
PE	90001733	MFI	B cell	Bcells.trait320	CD19 on IgD- CD38-	3755	0.0444352	0.052453	0.396915	35.7481	0.032307
PE	90001801	MFI	B cell	Bcells.trait563	CD27 on IgD+ CD38- unsw mem	1867	-0.025358	0.0299812	0.397667	29.7594	0.156433
PE	90002074	Morphological parameter	TBNK	SSC.TBNK.trait1	SSC-A on CD14+ monocyte	3112	-0.0377583	0.0449869	0.40129	31.386	0.0884841
PE	90001747	MFI	B cell	Bcells.trait379	CD20 on IgD+ CD24-	3755	-0.0179675	0.0214188	0.401543	18.5027	0.729681
PE	90001920	MFI	TBNK	Blue.670.LP.TBNK.trait8	CD45 on HLA DR+ CD4+	3060	-0.0270179	0.0322282	0.401845	14.7611	0.612681
PE	90001534	Absolute count	Maturation stages of T cell	MT_ry_Trait514	CD45RA- CD4+ AC	3395	0.0239421	0.0286167	0.402791	22.8506	0.087364
PE	90002104	MFI	cDC	Violet.510.50.cDC.trait2	HLA DR on myeloid DC	2872	0.0223832	0.0268355	0.404231	21.9839	0.18534
PE	90001957	MFI	Myeloid cell	Blue.780.60.MDSC.trait9	CD33 on CD33br HLA DR+ CD14-	1578	-0.0159783	0.0191703	0.404566	12.3819	0.928729
PE	90001981	MFI	Monocyte	mono.trait11	CD40 on CD14+ CD16+ monocyte	3716	-0.018114	0.0217506	0.404956	17.6909	0.607765
PE	90001751	MFI	B cell	Bcells.trait383	CD20 on IgD+ CD38br	3755	-0.0294785	0.0355816	0.407401	32.0293	0.157165
PE	90001942	MFI	Treg	Blue.780.60.CD25.trait8	CD25 on CD39+ secreting Treg	3574	-0.0213431	0.0259311	0.410469	18.8599	0.275994
PE	90001458	Absolute count	cDC	f_DC_Trait502	Myeloid DC AC	3387	-0.0255944	0.0311099	0.410673	29.8024	0.123346
PE	90001857	MFI	Treg	Blue.530.30.Treg.trait15	CD3 on activated & secreting Treg	2919	-0.0233933	0.0285394	0.412395	15.3604	0.804442
PE	90002058	MFI	TBNK	Red.780.60.TBNK.trait1	CD8 on CD8br	3113	-0.0246367	0.0300939	0.412979	26.9633	0.573684
PE	90001564	Relative count	Maturation stages of T cell	MT_Trait543	CM DN (CD4-CD8-) %DN	3427	0.0379813	0.0464007	0.413044	20.0922	0.168426
PE	90001693	Absolute count	Treg	Treg_Trait608	CD28+ CD45RA- CD8br AC	3408	0.0127955	0.0156374	0.413206	14.9109	0.979361
PE	90001907	MFI	Maturation stages of T cell	Blue.670.LP.MT.trait1	CCR7 on naive CD4+	2910	0.0223796	0.0273965	0.413998	28.7203	0.189763
PE	90002110	MFI	Myeloid cell	Violet.510.50.MDSC.trait5	HLA DR on CD33dim HLA DR+ CD11b+	1634	0.0166727	0.0204146	0.414098	18.8503	0.594745
PE	90001762	MFI	B cell	Bcells.trait400	CD20 on IgD+	3756	-0.0208513	0.0255706	0.41482	11.3473	0.911601
PE	90001601	Absolute count	TBNK	TB_Trait507	Lymphocyte AC	3653	0.0380249	0.0468995	0.417496	22.4902	0.210948
PE	90001864	MFI	Treg	Blue.530.30.Treg.trait4	CD3 on CD28+ CD45RA+ CD8br	2919	0.0261236	0.0323409	0.41923	24.8007	0.360643
PE	90001965	Morphological parameter	cDC	FSC.cDC.trait4	FSC-A on monocyte	2850	-0.0248806	0.0308569	0.420058	23.5277	0.214896
PE	90001690	Absolute count	Treg	Treg_Trait605	CD28+ CD45RA+ CD8br AC	3408	-0.0062933	0.00780746	0.420207	75.814	0.0215638
PE	90001470	Absolute count	cDC	f_DC_Trait518	CD62L- plasmacytoid DC AC	3374	0.0307619	0.0384928	0.424198	12.8175	0.955837
PE	90001993	MFI	Monocyte	mono.trait29	PDL-1 on CD14+ CD16- monocyte	3727	0.0442324	0.0555216	0.425643	10.1101	0.81276
PE	90002017	MFI	cDC	Red.660.20.cDC.trait5	CCR2 on monocyte	2850	0.0292338	0.0366964	0.425661	18.7813	0.763548
PE	90002070	MFI	Treg	Red.780.60.Treg.trait9	CD4 on activated & secreting Treg	2920	0.0178086	0.0224006	0.42661	33.2846	0.404522
PE	90001533	Relative count	Myeloid cell	MDSC_Trait9	Basophil %CD33dim HLA DR- CD66b-	1929	-0.0252318	0.0317786	0.427204	15.9565	0.660177
PE	90001759	MFI	B cell	Bcells.trait397	CD20 on naive-mature B cell	3755	-0.0164776	0.0208382	0.429095	17.0054	0.848432
PE	90001676	Relative count	Treg	Treg_Trait591	CD28- CD25++ CD8br %T cell	3162	0.0678334	0.0862851	0.431777	7.38316	0.390105
PE	90001595	Relative count	TBNK	TB_ry_Trait519	DP (CD4+CD8+) %T cell	3668	-0.0881243	0.112585	0.43378	10.0844	0.183841
PE	90001639	Absolute count	TBNK	TB_Trait560	CD3- lymphocyte AC	3653	-0.04739	0.0606395	0.434506	22.346	0.171777
PE	90001672	Absolute count	Treg	Treg_Trait587	CD39+ CD8br AC	3408	0.0256083	0.0329284	0.436747	25.2048	0.339813
PE	90001539	Relative count	Maturation stages of T cell	MT_Trait505	CM CD4+ %T cell	3427	-0.0316743	0.0408416	0.438021	19.3477	0.733203
PE	90001589	Relative count	TBNK	RATIO_CD4_CD8B	CD4/CD8br	3728	0.0405729	0.0524145	0.438885	10.6257	0.715161
PE	90001874	MFI	Maturation stages of T cell	HVEM1000_150630.trait12	HVEM on TD CD8br	1247	0.0232572	0.0300845	0.439486	36.2132	0.0878179
PE	90001951	MFI	Myeloid cell	Blue.780.60.MDSC.trait2	CD33 on CD66b++ myeloid cell	1464	-0.018396	0.0238534	0.440582	20.1945	0.321976
PE	90001500	Relative count	Treg	f_Treg_Trait523	Activated & resting Treg %CD4+	3437	0.0228682	0.0298463	0.443559	30.442	0.392189
PE	90001930	MFI	Treg	Blue.670.LP.Treg.trait5	CD127 on CD28- CD8br	2920	-0.0322078	0.0420766	0.444001	22.3337	0.267964
PE	90001849	MFI	TBNK	Blue.530.30.TBNK.trait6	CD3 on HLA DR+ CD4+	3060	-0.0291913	0.0384338	0.447541	34.091	0.163417
PE	90001975	Morphological parameter	TBNK	FSC.TBNK.trait6	FSC-A on HLA DR+ T cell	3060	0.0181381	0.0239092	0.448078	12.9997	0.791593
PE	90001879	MFI	Maturation stages of T cell	HVEM1000_150630.trait6	HVEM on TD CD4+	1245	-0.0207521	0.0273781	0.448463	28.6673	0.278063
PE	90002067	MFI	Treg	Red.780.60.Treg.trait6	CD4 on CD39+ activated Treg	2920	-0.0284246	0.0375132	0.448617	31.2825	0.145804
PE	90001899	MFI	Treg	Blue.585.42.Treg.trait6	CD28 on CD4 Treg	2920	0.0164181	0.0216775	0.448824	15.9673	0.856667
PE	90001903	MFI	cDC	Blue.670.LP.cDC.trait1	CD86 on myeloid DC	2871	-0.036528	0.0483654	0.450099	27.9346	0.142016
PE	90001573	Relative count	Maturation stages of T cell	MT_Trait552	TD DN (CD4-CD8-) %DN	3427	-0.0252062	0.0334282	0.450825	21.9945	0.688996
PE	90001994	MFI	Monocyte	mono.trait3	CX3CR1 on CD14- CD16-	3687	-0.0175721	0.0233082	0.450908	26.6455	0.145536
PE	90001949	MFI	Myeloid cell	Blue.780.60.MDSC.trait13	CD33 on CD33dim HLA DR+ CD11b-	1634	-0.0159776	0.0212904	0.452979	14.2252	0.893293
PE	90001807	MFI	B cell	Bcells.trait572	CD27 on PB/PC	3749	0.0322493	0.0430847	0.454153	14.6991	0.682517
PE	90001491	Relative count	Treg	f_Treg_Trait514	CD39+ activated Treg %CD4 Treg	3437	0.0141406	0.0188963	0.454266	25.1	0.456779
PE	90001466	Absolute count	cDC	f_DC_Trait514	CD86+ plasmacytoid DC AC	3374	0.0401178	0.0536192	0.454341	26.4117	0.11912
PE	90001896	MFI	Treg	Blue.585.42.Treg.trait3	CD28 on CD28+ CD45RA+ CD8br	2920	0.0247664	0.0332058	0.45576	7.74764	0.933501
PE	90001397	Relative count	B cell	BC_Trait17	Unsw mem %B cell	3755	-0.0209383	0.0281804	0.457475	30.0957	0.512357
PE	90001691	Relative count	Treg	Treg_Trait606	CD28+ CD45RA- CD8br %T cell	3440	0.0112684	0.0151815	0.457939	25.0134	0.518218
PE	90001968	Morphological parameter	TBNK	FSC.TBNK.trait10	FSC-A on B cell	3112	-0.0318485	0.0429185	0.458045	17.6585	0.545348
PE	90001681	Absolute count	Treg	Treg_Trait596	CD25++ CD8br AC	3130	-0.0268275	0.0362026	0.45867	19.237	0.915059
PE	90002095	MFI	Myeloid cell	Violet.450.50.MDSC.trait4	CD11b on CD33dim HLA DR-	1559	0.0223287	0.0301922	0.459572	17.8161	0.716834
PE	90001770	MFI	B cell	Bcells.trait446	CD24 on IgD- CD38dim	3747	0.0506145	0.0687447	0.461568	1.89979	0.928681
PE	90001936	MFI	Treg	Blue.780.60.CD25.trait2	CD25 on CD4 Treg	3575	-0.0165193	0.0226434	0.46567	22.6687	0.361895
PE	90001752	MFI	B cell	Bcells.trait384	CD20 on IgD+ CD38dim	3755	-0.0217759	0.029889	0.466271	26.0186	0.624496
PE	90001837	MFI	Myeloid cell	Blue.530.30.MDSC.trait2	CD66b on Gr MDSC	1244	0.0221119	0.030539	0.469033	22.549	0.31148
PE	90001738	MFI	B cell	Bcells.trait328	CD19 on unsw mem	3754	0.0308073	0.0427014	0.470626	39.8391	0.0222531
PE	90001628	Relative count	TBNK	TB_Trait546	HLA DR+ CD8br %T cell	3595	0.0168582	0.0233714	0.470714	33.4714	0.395764
PE	90001619	Relative count	TBNK	TB_Trait537	HLA DR+ T cell%T cell	3596	-0.0161689	0.0224721	0.471827	15.1615	0.994917
PE	90001497	Relative count	Treg	f_Treg_Trait520	CD39+ secreting Treg %CD4 Treg	3437	-0.0170587	0.0237811	0.473175	21.3099	0.440162
PE	90001840	MFI	Maturation stages of T cell	Blue.530.30.MT.trait12	CD3 on TD CD8br	2911	0.027858	0.0390057	0.475101	11.2936	0.979988
PE	90001890	MFI	Treg	Blue.585.42.Treg.trait15	CD28 on CD45RA+ CD4+	2920	0.0406484	0.0569314	0.475234	18.5913	0.136331
PE	90001555	Relative count	Maturation stages of T cell	MT_Trait529	EM CD8br %CD8br	3427	-0.0173098	0.0242568	0.475472	37.0404	0.0433559
PE	90001760	MFI	B cell	Bcells.trait398	CD20 on unsw mem	3755	0.0246162	0.0346727	0.477731	28.4216	0.200257
PE	90001701	MFI	B cell	Bcells.trait111	BAFF-R on CD20- CD38-	3689	0.0242999	0.03433	0.479048	18.7235	0.283265
PE	90001459	Relative count	cDC	f_DC_Trait503	Myeloid DC %DC	3410	-0.031612	0.0447335	0.479769	37.446	0.0870393
PE	90001804	MFI	B cell	Bcells.trait567	CD27 on IgD- CD38dim	3755	-0.0167636	0.0239114	0.483258	30.4424	0.494546
PE	90002072	Morphological parameter	cDC	SSC.cDC.trait3	SSC-A on plasmacytoid DC	2872	-0.024114	0.0343984	0.483289	27.5473	0.329112
PE	90001978	Morphological parameter	TBNK	FSC.TBNK.trait9	FSC-A on HLA DR+ CD8br	3060	0.0168853	0.024119	0.483874	10.1271	0.859909
PE	90001697	Relative count	Treg	Treg_Trait702	CD45RA- CD28- CD8br %T cell	3425	-0.000385027	0.000550519	0.484309	183.373	0.457512
PE	90001913	MFI	TBNK	Blue.670.LP.TBNK.trait13	CD45 on granulocyte	3112	0.0227459	0.0326493	0.486008	15.6496	0.405711
PE	90002107	MFI	Myeloid cell	Violet.510.50.MDSC.trait1	HLA DR on HSC	1634	0.0404564	0.0581803	0.486829	9.02905	0.107911
PE	90001640	Relative count	TBNK	TB_Trait561	CD3- lymphocyte %lymphocyte	3669	0.0731352	0.105281	0.487263	2.54826	0.769211
PE	90001832	MFI	cDC	Blue.530.30.cDC.trait2	CD62L on CD62L+ plasmacytoid DC	2872	0.0282526	0.0409256	0.48998	8.73848	0.84743
PE	90001703	MFI	B cell	Bcells.trait137	BAFF-R on IgD+ CD24+	3755	-0.0168225	0.0244896	0.492129	11.2768	0.882245
PE	90001422	Relative count	B cell	BC_Trait43	CD20- CD38- %B cell	3757	-0.0253447	0.0369497	0.49276	29.9763	0.225178
PE	90001778	MFI	B cell	Bcells.trait490	CD25 on IgD+ CD24+	3755	-0.0145237	0.0212287	0.493877	20.7522	0.754641
PE	90001838	MFI	Maturation stages of T cell	Blue.530.30.MT.trait10	CD3 on naive CD8br	2910	0.0245013	0.0359376	0.495383	36.4652	0.0494357
PE	90001574	Relative count	Maturation stages of T cell	MT_Trait553	TD DN (CD4-CD8-) %T cell	3427	-0.0249496	0.0366596	0.496141	27.809	0.316723
PE	90002065	MFI	Treg	Red.780.60.Treg.trait4	CD4 on CD39+ resting Treg	2650	-0.0288187	0.0424208	0.496914	14.8955	0.385338
PE	90002008	MFI	Monocyte	mono.trait52	CCR2 on monocyte	3727	-0.0187204	0.0276933	0.499047	34.242	0.0804598
PE	90001531	Absolute count	Myeloid cell	MDSC_Trait5	CD33dim HLA DR- AC	1874	-0.0122613	0.0181664	0.499712	36.125	0.0533737
PE	90001740	MFI	B cell	Bcells.trait331	CD19 on sw mem	3755	-0.0349252	0.0518368	0.500469	45.8829	0.0179206
PE	90001859	MFI	Treg	Blue.530.30.Treg.trait2	CD3 on CD8br	2918	0.0239066	0.0354924	0.500585	33.7567	0.0687597
PE	90001972	Morphological parameter	TBNK	FSC.TBNK.trait3	FSC-A on T cell	3113	-0.0220925	0.0330083	0.503304	30.5327	0.0817948
PE	90001735	MFI	B cell	Bcells.trait322	CD19 on IgD- CD38dim	3755	-0.0295511	0.0441577	0.503357	39.2417	0.0602223
PE	90001593	Relative count	TBNK	TB_ry_Trait516	CD8br %T cell	3668	-0.024817	0.0371069	0.503625	16.6131	0.78434
PE	90002031	MFI	Treg	Red.660.20.Treg.trait3	CD39 on CD39+ secreting Treg	2920	0.0129489	0.0193908	0.504271	12.824	0.937955
PE	90001643	Relative count	TBNK	TB_Trait564	B cell % CD3- lymphocyte	3669	-0.015336	0.0230413	0.505673	38.8649	0.0831211
PE	90001915	MFI	TBNK	Blue.670.LP.TBNK.trait3	CD45 on T cell	3113	-0.025691	0.0386188	0.505893	18.5379	0.18337
PE	90001492	Absolute count	Treg	f_Treg_Trait515	Secreting Treg AC	3405	0.0125035	0.0188318	0.506718	40.3061	0.00995488
PE	90001702	MFI	B cell	Bcells.trait112	BAFF-R on CD24+ CD27+	3755	-0.0159253	0.0241059	0.508844	8.28287	0.983591
PE	90001802	MFI	B cell	Bcells.trait565	CD27 on IgD- CD38-	3755	-0.0245521	0.0375394	0.513089	42.295	0.05282
PE	90001614	Relative count	TBNK	TB_Trait532	CD8br and CD8dim %leukocyte	3668	0.0545847	0.0835673	0.513639	24.3677	0.0413478
PE	90001808	MFI	B cell	Bcells.trait574	CD27 on sw mem	3755	-0.0222294	0.0340811	0.51424	33.2578	0.267463
PE	90001438	Absolute count	B cell	BC_Trait6	IgD- CD38dim AC	3754	0.0339874	0.0521677	0.514722	14.668	0.743455
PE	90001938	MFI	Treg	Blue.780.60.CD25.trait4	CD25 on CD39+ resting Treg	3574	0.0423167	0.0655834	0.518775	16.7823	0.267967
PE	90001475	Relative count	TBNK	f_MONO_Trait503	HLA DR++ monocyte %monocyte	3595	-0.0250831	0.0389404	0.519484	22.2554	0.38492
PE	90001780	MFI	B cell	Bcells.trait492	CD25 on IgD+ CD38-	3740	-0.0120013	0.018715	0.52135	17.8278	0.881947
PE	90001858	MFI	Treg	Blue.530.30.Treg.trait17	CD3 on CD45RA+ CD4+	2919	0.0158496	0.0247593	0.522075	21.1137	0.884298
PE	90001671	Relative count	Treg	Treg_Trait586	CD39+ CD8br %CD8br	3440	0.0221883	0.0346752	0.522244	21.8186	0.350433
PE	90001448	Absolute count	cDC	DC_Trait524	CD11c+ monocyte AC	3020	0.0279407	0.0437272	0.522837	12.9984	0.736293
PE	90001841	MFI	Maturation stages of T cell	Blue.530.30.MT.trait3	CD3 on CM CD4+	2912	-0.0209752	0.0328465	0.523095	38.4789	0.0415131
PE	90001977	Morphological parameter	TBNK	FSC.TBNK.trait8	FSC-A on HLA DR+ CD4+	3060	0.0240545	0.0378134	0.524687	5.62606	0.991655
PE	90002016	MFI	cDC	Red.660.20.cDC.trait4	CCR2 on CD62L+ plasmacytoid DC	2871	-0.0245195	0.0385468	0.524713	22.6435	0.204663
PE	90001867	MFI	Treg	Blue.530.30.Treg.trait7	CD3 on CD4+	2919	0.020843	0.0327744	0.524806	17.1665	0.959533
PE	90001715	MFI	B cell	Bcells.trait154	BAFF-R on memory B cell	3755	-0.0161171	0.0253718	0.525275	6.50261	0.989122
PE	90001544	Relative count	Maturation stages of T cell	MT_Trait510	EM CD4+ %T cell	3427	0.0223795	0.035385	0.527088	17.8997	0.711921
PE	90002037	MFI	cDC	Red.780.60.cDC.trait3	CD80 on plasmacytoid DC	2871	-0.0172141	0.0273733	0.529438	13.0417	0.87559
PE	90001904	MFI	cDC	Blue.670.LP.cDC.trait2	CD86 on CD62L+ myeloid DC	2871	0.022123	0.0357159	0.535643	24.1114	0.341418
PE	90001658	Relative count	Treg	Treg_Trait512	CD39+ CD4+ %T cell	3440	0.0141022	0.0228406	0.536957	36.6941	0.186224
PE	90001567	Relative count	Maturation stages of T cell	MT_Trait546	Naive DN (CD4-CD8-) %DN	3427	0.0240274	0.0397771	0.545809	20.2265	0.568877
PE	90001424	Relative count	B cell	BC_Trait46	IgD+ %Lymphocyte	3755	-0.0162985	0.0273057	0.550581	7.93273	0.979621
PE	90001565	Relative count	Maturation stages of T cell	MT_Trait544	CM DN (CD4-CD8-) %T cell	3427	0.0230833	0.0388337	0.552235	18.4731	0.238612
PE	90001625	Relative count	TBNK	TB_Trait543	HLA DR+ CD4+ %T cell	3595	-0.0273117	0.0460112	0.552787	22.4242	0.665278
PE	90001419	Relative count	B cell	BC_Trait39	CD20- %B cell	3756	0.0260594	0.0439148	0.552908	22.5058	0.210302
PE	90001750	MFI	B cell	Bcells.trait382	CD20 on IgD+ CD38- unsw mem	1867	-0.0247576	0.0417278	0.552972	12.5938	0.815114
PE	90001758	MFI	B cell	Bcells.trait395	CD20 on memory B cell	3755	0.0229125	0.0386513	0.553315	39.269	0.0766919
PE	90001734	MFI	B cell	Bcells.trait321	CD19 on IgD- CD38br	3756	0.0271971	0.0459705	0.554104	11.3713	0.786008
PE	90001953	MFI	Myeloid cell	Blue.780.60.MDSC.trait4	CD33 on CD33dim HLA DR-	1558	-0.0120744	0.0204542	0.554981	12.5331	0.861593
PE	90001577	Absolute count	B cell	N_BC_Trait4	Transitional AC	3754	-0.0225663	0.0382554	0.555267	24.7215	0.780036
PE	90001926	MFI	Treg	Blue.670.LP.Treg.trait13	CD127 on granulocyte	2920	0.0241491	0.0413947	0.559634	41.7287	0.075489
PE	90001774	MFI	B cell	Bcells.trait451	CD24 on transitional	3754	-0.0281238	0.0483371	0.560683	20.69	0.354178
PE	90001775	MFI	B cell	Bcells.trait453	CD25 on B cell	3758	0.0150096	0.0258295	0.561171	18.6586	0.813188
PE	90001918	MFI	TBNK	Blue.670.LP.TBNK.trait6	CD45 on HLA DR+ T cell	3060	0.0206517	0.0355472	0.561264	20.17	0.265626
PE	90001398	Absolute count	B cell	BC_Trait18	Unsw mem AC	3754	0.0290461	0.0500438	0.561636	10.3077	0.974634
PE	90001812	MFI	B cell	Bcells.trait640	CD38 on IgD+ CD38br	3750	-0.0235663	0.0406522	0.562113	11.6446	0.821162
PE	90001597	Relative count	TBNK	TB_ry_Trait525	CD8dim %T cell	3668	-0.0274829	0.047537	0.563172	16.7765	0.538519
PE	90001990	MFI	Monocyte	mono.trait24	CD64 on CD14- CD16+ monocyte	3712	-0.0297145	0.0515703	0.564484	21.5841	0.305443
PE	90001970	Morphological parameter	TBNK	FSC.TBNK.trait12	FSC-A on HLA DR+ NK	2971	-0.0192415	0.0335086	0.565815	34.2983	0.0241761
PE	90001536	Relative count	Maturation stages of T cell	MT_ry_Trait516	CD45RA- CD4+ %T cell	3427	-0.00868997	0.0151935	0.567355	27.6376	0.429833
PE	90001490	Relative count	Treg	f_Treg_Trait513	CD39+ activated Treg %activated Treg	3437	0.0329887	0.0580168	0.569623	7.13124	0.415344
PE	90001587	Relative count	Monocyte	N_MONO_Trait517	CD16+ monocyte %monocyte	3727	0.0273446	0.0481618	0.570194	21.4831	0.551609
PE	90001583	Absolute count	Monocyte	N_MONO_Trait513	Monocyte AC	3727	-0.0157947	0.0279881	0.572525	42.6755	0.0374005
PE	90001549	Relative count	Maturation stages of T cell	MT_Trait523	CM CD8br %CD8br	3427	-0.0236715	0.0421413	0.574309	29.9328	0.571529
PE	90002119	MFI	Treg	Violet.510.50.Treg.trait3	CD8 on CD28+ CD45RA+ CD8br	2920	0.0169392	0.0301983	0.574843	18.9884	0.701898
PE	90001460	Absolute count	cDC	f_DC_Trait504	Plasmacytoid DC AC	3374	-0.0126602	0.0226064	0.57546	31.0752	0.361889
PE	90001964	Morphological parameter	cDC	FSC.cDC.trait3	FSC-A on plasmacytoid DC	2872	-0.0117717	0.0210966	0.576851	23.5364	0.602454
PE	90001530	Absolute count	Myeloid cell	MDSC_Trait4	Mo MDSC AC	1927	-0.019947	0.0357648	0.577031	23.9067	0.158107
PE	90001637	Relative count	TBNK	TB_Trait555	DN (CD4-CD8-) NKT %T cell	3668	-0.0232978	0.0419737	0.578856	33.5099	0.346503
PE	90001483	Absolute count	Treg	f_Treg_Trait506	CD39+ resting Treg AC	3405	-0.0135611	0.0245247	0.580294	13.3243	0.987021
PE	90001503	Relative count	Treg	f_Treg_Trait529	Activated & secreting Treg %CD4+	3437	-0.00708731	0.0129	0.582728	21.7215	0.863981
PE	90001594	Absolute count	TBNK	TB_ry_Trait518	DP (CD4+CD8+) AC	3652	-0.0259747	0.0475121	0.584587	15.1611	0.650877
PE	90001897	MFI	Treg	Blue.585.42.Treg.trait4	CD28 on CD39+ CD8br	2914	-0.0113408	0.020818	0.585919	9.49994	0.97636
PE	90001471	Relative count	cDC	f_DC_Trait519	CD62L- plasmacytoid DC %DC	3410	0.0186324	0.0343798	0.587846	16.7684	0.53908
PE	90001505	Relative count	Treg	f_Treg_Trait534	CD25hi %CD4+	3437	-0.0199297	0.0369348	0.58948	25.4019	0.44004
PE	90001717	MFI	B cell	Bcells.trait157	BAFF-R on unsw mem	3755	-0.0120802	0.0223924	0.589558	9.52489	0.996244
PE	90001421	Absolute count	B cell	BC_Trait40	CD20- AC	3755	0.0127188	0.0236809	0.591203	23.4039	0.437402
PE	90001651	Absolute count	TBNK	TB_Trait575	Granulocyte AC	3653	-0.0239489	0.0450774	0.595222	27.6805	0.228104
PE	90002093	MFI	Myeloid cell	Violet.450.50.MDSC.trait2	CD11b on CD66b++ myeloid cell	1465	0.0209351	0.0394267	0.595428	20.413	0.253652
PE	90001543	Relative count	Maturation stages of T cell	MT_Trait509	EM CD4+ %CD4+	3427	0.0155001	0.0292429	0.59608	25.9151	0.577713
PE	90001866	MFI	Treg	Blue.530.30.Treg.trait6	CD3 on CD39+ CD8br	2914	-0.0227816	0.0431434	0.59747	12.0037	0.678751
PE	90001663	Absolute count	Treg	Treg_Trait576	CD28- CD8dim AC	3408	-0.0192048	0.0363774	0.597547	39.4555	0.0575611
PE	90001877	MFI	Maturation stages of T cell	HVEM1000_150630.trait4	HVEM on naive CD4+	1247	0.0127843	0.0243128	0.599011	13.185	0.723715
PE	90001592	Absolute count	TBNK	TB_ry_Trait515	CD8br AC	3652	0.0116955	0.0222428	0.59902	18.2809	0.689209
PE	90001980	MFI	Monocyte	mono.trait10	CD40 on CD14+ CD16- monocyte	3727	0.0143823	0.027428	0.600025	20.5409	0.549244
PE	90001513	Absolute count	Treg	f_Treg_Trait542	CD4 Treg AC	3405	-0.0270029	0.0515981	0.600744	38.1573	0.0123523
PE	90002043	MFI	Myeloid cell	Red.780.60.MDSC.trait11	CD45 on CD33br HLA DR+ CD14dim	1578	-0.0172804	0.0332302	0.603048	18.2394	0.25029
PE	90001633	Absolute count	TBNK	TB_Trait551	CD8dim NKT AC	3652	0.018423	0.0354918	0.603706	30.3838	0.395034
PE	90001824	MFI	B cell	Bcells.trait780	IgD on IgD+ CD38br	3754	0.0186365	0.0359451	0.604131	23.6894	0.479467
PE	90001883	MFI	TBNK	Blue.585.42.TBNK.trait1	CD16-CD56 on NKT	3113	-0.0167303	0.0323125	0.604621	24.9519	0.577158
PE	90001699	Relative count	Treg	Treg_Trait707	CD45RA+ CD28- CD8br %CD8br	3425	0.000427065	0.000825398	0.604874	28.9741	0.7124
PE	90001709	MFI	B cell	Bcells.trait143	BAFF-R on IgD+ CD38dim	3755	0.0109927	0.0215353	0.609735	16.9796	0.849532
PE	90001423	Absolute count	B cell	BC_Trait44	CD20- CD38- AC	3756	-0.0307653	0.0604114	0.610568	12.6833	0.69576
PE	90001526	Relative count	Myeloid cell	MDSC_Trait26	CD33dim HLA DR+ CD11b+ %CD33dim HLA DR+	1930	-0.0113354	0.0222629	0.610638	30.0373	0.183519
PE	90001596	Absolute count	TBNK	TB_ry_Trait524	CD8dim AC	3652	0.0171455	0.033747	0.611411	34.505	0.151853
PE	90001869	MFI	Treg	Blue.530.30.Treg.trait9	CD3 on resting Treg	2918	0.0162866	0.0323684	0.614849	41.0808	0.25768
PE	90001793	MFI	B cell	Bcells.trait510	CD25 on sw mem	3755	-0.0283885	0.0566574	0.616332	29.0155	0.0874538
PE	90001761	MFI	B cell	Bcells.trait399	CD20 on sw mem	3755	-0.017684	0.0354241	0.617632	32.4886	0.345159
PE	90002059	MFI	TBNK	Red.780.60.TBNK.trait2	CD8 on NKT	3103	-0.0210568	0.0424329	0.619727	22.1706	0.2245
PE	90001673	Relative count	Treg	Treg_Trait588	CD28- CD127- CD25++ CD8br %T cell	3162	-0.0189023	0.0381301	0.620085	13.0285	0.789879
PE	90001442	Relative count	B cell	BC_Trait64	CD24+ CD27+ %lymphocyte	3754	0.0105542	0.0213709	0.621407	15.1079	0.917563
PE	90001576	Relative count	B cell	N_BC_Trait3	Transitional %B cell	3755	0.0292994	0.0594083	0.62188	15.2957	0.430336
PE	90001898	MFI	Treg	Blue.585.42.Treg.trait5	CD28 on CD4+	2920	0.0168984	0.0342815	0.622063	36.068	0.11382
PE	90001958	MFI	TBNK	Blue.780.60.TBNK.trait1	CD4 on monocyte	3112	-0.0198468	0.0403777	0.623053	12.9672	0.529108
PE	90002100	MFI	Maturation stages of T cell	Violet.450.50.MT.trait3	CD45RA on naive CD8br	2910	-0.0139642	0.0284673	0.623756	22.0649	0.456022
PE	90001880	MFI	Maturation stages of T cell	HVEM1000_150630.trait7	HVEM on CD45RA- CD4+	1247	-0.0120176	0.0245125	0.623946	23.2444	0.226747
PE	90001803	MFI	B cell	Bcells.trait566	CD27 on IgD- CD38br	3740	0.0331214	0.0678415	0.625396	9.1228	0.823105
PE	90001561	Relative count	Maturation stages of T cell	MT_Trait538	CD45RA+ CD8br %CD8br	3427	0.00893354	0.0183256	0.625912	26.5006	0.435867
PE	90001694	Relative count	Treg	Treg_Trait611	CD28- DN (CD4-CD8-) %T cell	3440	0.0189367	0.0388779	0.6262	25.7835	0.364243
PE	90001889	MFI	Treg	Blue.585.42.Treg.trait13	CD28 on activated & secreting Treg	2920	-0.0122183	0.0251286	0.626803	15.6903	0.868202
PE	90001912	MFI	TBNK	Blue.670.LP.TBNK.trait12	CD45 on HLA DR+ NK	2971	-0.026003	0.0535439	0.627223	14.3175	0.280892
PE	90001810	MFI	B cell	Bcells.trait619	CD38 on CD3- CD19-	1865	0.0175049	0.0363233	0.629863	16.2064	0.50925
PE	90001542	Absolute count	Maturation stages of T cell	MT_Trait508	EM CD4+ AC	3395	0.0106179	0.0221537	0.631736	20.4463	0.555143
PE	90001925	MFI	Treg	Blue.670.LP.Treg.trait12	CD127 on CD28+ DN (CD4-CD8-)	2918	0.020489	0.0431304	0.634753	18.2302	0.791701
PE	90002034	MFI	Treg	Red.660.20.Treg.trait7	CD39 on monocyte	2909	-0.00827826	0.0174713	0.635627	22.2755	0.383786
PE	90001755	MFI	B cell	Bcells.trait390	CD20 on IgD- CD38-	3755	-0.0209224	0.0443037	0.636748	24.4691	0.604185
PE	90001875	MFI	Maturation stages of T cell	HVEM1000_150630.trait2	HVEM on CD4+	1247	0.0125572	0.0266025	0.636904	17.9026	0.593823
PE	90001823	MFI	B cell	Bcells.trait779	IgD on IgD+ CD38- unsw mem	1865	-0.0204727	0.0434484	0.6375	24.3377	0.144271
PE	90001511	Relative count	Treg	f_Treg_Trait540	CD25hi CD45RA- CD4 not Treg %CD4+	3437	0.0127467	0.0271375	0.638564	25.7955	0.310617
PE	90001554	Absolute count	Maturation stages of T cell	MT_Trait528	EM CD8br AC	3395	0.0108639	0.0231301	0.638579	20.7398	0.596972
PE	90001973	Morphological parameter	TBNK	FSC.TBNK.trait4	FSC-A on CD4+	3113	-0.0126891	0.0270573	0.639088	28.0515	0.257872
PE	90001805	MFI	B cell	Bcells.trait570	CD27 on memory B cell	3755	-0.011107	0.0238645	0.641631	22.0281	0.577591
PE	90001996	MFI	Monocyte	mono.trait35	CX3CR1 on CD14+ CD16+ monocyte	3676	-0.0109466	0.0235543	0.642119	31.0199	0.565996
PE	90001811	MFI	B cell	Bcells.trait637	CD38 on IgD+ CD24-	3754	-0.029094	0.0628689	0.643527	29.8704	0.018686
PE	90001713	MFI	B cell	Bcells.trait150	BAFF-R on IgD- CD38br	3757	0.0244495	0.052854	0.643661	4.91898	0.986909
PE	90001946	MFI	Myeloid cell	Blue.780.60.MDSC.trait1	CD33 on CD14+ monocyte	1634	-0.0107059	0.0234253	0.647654	24.3166	0.228835
PE	90001956	MFI	Myeloid cell	Blue.780.60.MDSC.trait8	CD33 on CD33br HLA DR+	1579	-0.00841426	0.0185391	0.649925	13.9105	0.929406
PE	90002056	MFI	Maturation stages of T cell	Red.780.60.MT.trait4	CD8 on EM CD8br	2912	-0.0162326	0.0361998	0.653852	18.8189	0.711683
PE	90002091	MFI	Myeloid cell	Violet.450.50.MDSC.trait1	CD11b on CD14+ monocyte	1635	0.0100809	0.022508	0.65424	13.6602	0.803125
PE	90001395	Relative count	B cell	BC_Trait13	IgD+ CD38- %B cell	3755	0.0118816	0.0265708	0.654754	21.2516	0.565726
PE	90001945	MFI	cDC	Blue.780.60.cDC.trait2	CD123 on CD62L+ plasmacytoid DC	2872	0.00854996	0.0191624	0.655463	17.2926	0.434718
PE	90001708	MFI	B cell	Bcells.trait142	BAFF-R on IgD+ CD38br	3754	0.0103873	0.023308	0.655848	16.0877	0.934069
PE	90001944	MFI	cDC	Blue.780.60.cDC.trait1	CD123 on plasmacytoid DC	2872	0.00847197	0.0191649	0.658447	17.2963	0.434473
PE	90001828	MFI	B cell	Bcells.trait787	IgD on transitional	3755	-0.01784	0.0406536	0.660786	39.6068	0.13815
PE	90001850	MFI	TBNK	Blue.530.30.TBNK.trait7	CD3 on HLA DR+ CD8br	3060	-0.0157594	0.0359655	0.661256	29.9287	0.270576
PE	90001617	Relative count	TBNK	TB_Trait535	TCRgd %lymphocyte	3666	-0.0124246	0.0284477	0.66229	25.4636	0.184269
PE	90001524	Absolute count	Myeloid cell	MDSC_Trait24	Gr MDSC AC	1928	0.0149199	0.034361	0.664135	21.6386	0.360439
PE	90001692	Relative count	Treg	Treg_Trait607	CD28+ CD45RA- CD8br %CD8br	3440	-0.00590498	0.013626	0.664752	29.1781	0.403537
PE	90001906	MFI	cDC	Blue.670.LP.cDC.trait4	CD86 on granulocyte	2848	-0.0259608	0.0601102	0.665824	34.6228	0.0155005
PE	90001707	MFI	B cell	Bcells.trait141	BAFF-R on IgD+ CD38- unsw mem	1868	-0.0124601	0.0290412	0.667888	25.8671	0.170247
PE	90001961	MFI	Treg	Blue.780.60.Treg.trait5	CD25 on CD39+ CD4+	2920	-0.0106251	0.0248649	0.66915	25.8402	0.258606
PE	90001664	Relative count	Treg	Treg_Trait577	CD28+ CD45RA+ CD8dim %T cell	3440	-0.00559111	0.0131866	0.671566	65.672	0.00350639
PE	90001914	MFI	TBNK	Blue.670.LP.TBNK.trait2	CD45 on lymphocyte	3113	-0.015702	0.0376252	0.676439	25.3778	0.331105
PE	90002082	Morphological parameter	TBNK	SSC.TBNK.trait5	SSC-A on CD8br	3113	0.0146915	0.0355482	0.679398	16.8508	0.533382
PE	90001563	Absolute count	Maturation stages of T cell	MT_Trait542	CM DN (CD4-CD8-) AC	3395	-0.0184396	0.0446745	0.679787	3.05792	0.382781
PE	90002085	Morphological parameter	TBNK	SSC.TBNK.trait8	SSC-A on HLA DR+ CD4+	3060	-0.0162938	0.0395445	0.680313	8.56348	0.992253
PE	90001986	MFI	Monocyte	mono.trait19	CD14 on CD14+ CD16- monocyte	3727	-0.0223027	0.0543101	0.681326	16.5682	0.345327
PE	90001679	Relative count	Treg	Treg_Trait594	CD25++ CD8br %T cell	3162	0.0184951	0.0450494	0.681401	15.6342	0.549898
PE	90001982	MFI	Monocyte	mono.trait12	CCR2 on CD14- CD16+ monocyte	3719	-0.00865109	0.0210779	0.681487	25.138	0.566727
PE	90001585	Relative count	Monocyte	N_MONO_Trait515	CD14+ CD16+ monocyte %monocyte	3727	0.0180717	0.0440602	0.681688	33.0074	0.130883
PE	90002051	MFI	Myeloid cell	Red.780.60.MDSC.trait7	CD45 on basophil	1556	-0.0140938	0.0347005	0.684628	16.6402	0.547957
PE	90001557	Absolute count	Maturation stages of T cell	MT_Trait531	TD CD8br AC	3395	0.0180321	0.0446694	0.686449	11.2714	0.882487
PE	90001440	Relative count	B cell	BC_Trait62	IgD- CD24- %lymphocyte	3754	0.015467	0.0385284	0.688093	21.8992	0.526344
PE	90002077	Morphological parameter	TBNK	SSC.TBNK.trait12	SSC-A on HLA DR+ NK	2971	-0.0110971	0.0277349	0.689073	37.1086	0.0930588
PE	90001509	Relative count	Treg	f_Treg_Trait538	CD25hi CD45RA+ CD4 not Treg %T cell	3437	-0.00781138	0.019608	0.690352	36.676	0.0799199
PE	90001742	MFI	B cell	Bcells.trait333	CD19 on transitional	3755	0.0126618	0.031798	0.690486	20.9286	0.696586
PE	90002103	MFI	Treg	Violet.450.50.Treg.trait3	CD45RA on CD39+ resting Treg	2650	0.0176158	0.044794	0.694125	5.88812	0.751061
PE	90001474	Relative count	cDC	f_DC_Trait522	Plasmacytoid DC %DC	3410	0.0154084	0.0392758	0.694826	44.6549	0.00639707
PE	90001941	MFI	Treg	Blue.780.60.CD25.trait7	CD25 on secreting Treg	3574	-0.00921455	0.0236167	0.69641	12.7091	0.470524
PE	90001772	MFI	B cell	Bcells.trait449	CD24 on unsw mem	3753	0.0100504	0.0258046	0.69692	31.0447	0.152498
PE	90001485	Relative count	Treg	f_Treg_Trait508	CD39+ resting Treg % CD4 Treg	3437	0.00611317	0.0157148	0.69727	34.4997	0.443871
PE	90001519	Relative count	Myeloid cell	MDSC_Trait14	CD33br HLA DR+ CD14- %CD33br HLA DR+	1930	-0.0140525	0.0361324	0.697337	28.2152	0.0588544
PE	90001698	Absolute count	Treg	Treg_Trait706	CD45RA+ CD28- CD8br AC	3408	3.7047e-06	9.60282e-06	0.69965	748.707	0.414176
PE	90001687	Absolute count	Treg	Treg_Trait602	CD28- CD8br AC	3408	0.0271176	0.0702987	0.699683	18.8827	0.2191
PE	90002079	Morphological parameter	TBNK	SSC.TBNK.trait2	SSC-A on lymphocyte	3113	0.0220233	0.0577041	0.702714	18.1368	0.578398
PE	90001856	MFI	Treg	Blue.530.30.Treg.trait14	CD3 on CD39+ secreting Treg	2919	0.0119422	0.0313432	0.703193	12.6967	0.991049
PE	90001417	Relative count	B cell	BC_Trait37	CD24+ CD27+ %B cell	3755	-0.0129118	0.0339341	0.703578	22.9972	0.577725
PE	90001623	Relative count	TBNK	TB_Trait541	NKT %lymphocyte	3669	0.0123614	0.032505	0.703728	19.7615	0.982154
PE	90002030	MFI	Treg	Red.660.20.Treg.trait2	CD39 on CD39+ activated Treg	2920	-0.0150231	0.0395526	0.704075	26.9351	0.173012
PE	90001677	Relative count	Treg	Treg_Trait592	CD28- CD25++ CD8br %CD8br	3162	-0.0180296	0.0474892	0.704201	28.9969	0.264048
PE	90001893	MFI	Treg	Blue.585.42.Treg.trait2	CD28 on CD28+ CD45RA- CD8br	2920	-0.0198188	0.0522668	0.70455	23.0454	0.18885
PE	90001894	MFI	Treg	Blue.585.42.Treg.trait20	CD28 on CD28+ CD4+	2920	0.0104451	0.0277435	0.706553	21.8799	0.743455
PE	90001910	MFI	TBNK	Blue.670.LP.TBNK.trait10	CD45 on B cell	3112	-0.0114365	0.0304056	0.70682	24.1369	0.150593
PE	90001629	Relative count	TBNK	TB_Trait547	HLA DR+ CD8br %lymphocyte	3595	0.012524	0.0334066	0.707738	35.5822	0.26131
PE	90001404	Relative count	B cell	BC_Trait23	PB/PC %B cell	3756	0.01101	0.0293852	0.7079	24.7638	0.587697
PE	90001682	Relative count	Treg	Treg_Trait597	CD127- CD8br %T cell	3403	0.0211272	0.0573893	0.712771	11.691	0.631105
PE	90001621	Absolute count	TBNK	TB_Trait539	NKT AC	3653	-0.0119909	0.0326362	0.713312	23.6995	0.906661
PE	90002053	MFI	Myeloid cell	Red.780.60.MDSC.trait9	CD45 on CD33br HLA DR+	1580	0.0100899	0.0276767	0.715438	18.8774	0.219343
PE	90001618	Absolute count	TBNK	TB_Trait536	HLA DR+ T cell AC	3580	-0.0102269	0.0281722	0.716595	41.8996	0.113071
PE	90001644	Relative count	TBNK	TB_Trait565	B cell %lymphocyte	3669	0.0131139	0.036373	0.718444	40.4397	0.207191
PE	90001797	MFI	B cell	Bcells.trait536	CD27 on CD20- CD38-	3689	-0.0163002	0.0460135	0.723153	24.1461	0.150299
PE	90001911	MFI	TBNK	Blue.670.LP.TBNK.trait11	CD45 on NK	3113	0.0130527	0.0368798	0.723394	30.0192	0.362298
PE	90001494	Relative count	Treg	f_Treg_Trait517	Secreting Treg %CD4	3437	-0.00678808	0.0194201	0.726685	24.0467	0.45893
PE	90001641	Relative count	TBNK	TB_Trait562	CD3- lymphocyte %leukocyte	3669	0.0139359	0.039874	0.726715	12.6719	0.854936
PE	90001489	Absolute count	Treg	f_Treg_Trait512	CD39+ activated Treg AC	3405	0.00820413	0.0235016	0.727024	27.8484	0.52603
PE	90001767	MFI	B cell	Bcells.trait441	CD24 on IgD+ CD38- unsw mem	1863	-0.0117617	0.0338088	0.727924	34.2969	0.0336731
PE	90002087	MFI	cDC	Violet.450.50.cDC.trait1	CD11c on myeloid DC	2872	0.0120438	0.0348093	0.729347	44.1028	0.0466789
PE	90002083	Morphological parameter	TBNK	SSC.TBNK.trait6	SSC-A on HLA DR+ T cell	3060	-0.0142237	0.0412244	0.73007	19.4402	0.618014
PE	90002019	MFI	Myeloid cell	Red.660.20.MDSC.trait2	CD14 on Mo MDSC	1570	0.0102044	0.0296188	0.730453	37.9991	0.0254772
PE	90002080	Morphological parameter	TBNK	SSC.TBNK.trait3	SSC-A on T cell	3113	0.0142577	0.0414204	0.730681	12.8627	0.913359
PE	90001757	MFI	B cell	Bcells.trait392	CD20 on IgD- CD38dim	3755	0.00448564	0.0130803	0.731651	36.2091	0.321171
PE	90002026	MFI	Maturation stages of T cell	Red.660.20.MT.trait5	CD4 on TD CD4+	2903	0.0117332	0.0343103	0.732371	29.9838	0.224897
PE	90001434	Relative count	B cell	BC_Trait56	Sw mem %lymphocyte	3754	0.0152596	0.0446787	0.732696	11.0283	0.855088
PE	90001410	Relative count	B cell	BC_Trait3	IgD- CD38br %B cell	3755	-0.0220593	0.0647754	0.733442	22.84	0.154532
PE	90001842	MFI	Maturation stages of T cell	Blue.530.30.MT.trait4	CD3 on Naive CD4+	2910	-0.0104433	0.0309919	0.73614	42.7766	0.036574
PE	90002052	MFI	Myeloid cell	Red.780.60.MDSC.trait8	CD45 on Im MDSC	1555	-0.0130824	0.0389686	0.737085	18.6112	0.0454887
PE	90002120	MFI	Treg	Violet.510.50.Treg.trait4	CD8 on CD28- CD8br	2920	-0.0171045	0.0511831	0.738242	13.7758	0.796598
PE	90001501	Absolute count	Treg	f_Treg_Trait527	Activated & secreting Treg AC	3405	0.0058562	0.0177309	0.741186	34.0817	0.0481932
PE	90001433	Relative count	B cell	BC_Trait55	IgD- CD27- %lymphocyte	3754	-0.0171963	0.0529268	0.745252	18.8219	0.338848
PE	90001704	MFI	B cell	Bcells.trait138	BAFF-R on IgD+ CD24-	3755	-0.00755527	0.0234861	0.747686	19.9896	0.521921
PE	90001477	Absolute count	TBNK	f_MONO_Trait505	HLA DR++ monocyte AC	3579	0.00995146	0.0309536	0.747834	27.4401	0.237695
PE	90001696	Relative count	Treg	Treg_Trait701	CD45RA- CD28- CD8br %CD8br	3425	-0.000217551	0.000679119	0.748708	57.7678	0.303547
PE	90002020	MFI	Myeloid cell	Red.660.20.MDSC.trait3	CD14 on CD33br HLA DR+ CD14dim	1578	-0.0121169	0.0379081	0.749243	12.8874	0.798219
PE	90001612	Relative count	TBNK	TB_Trait526	CD8dim %leukocyte	3668	-0.0122468	0.0383413	0.749412	15.2925	0.57442
PE	90001529	Absolute count	Myeloid cell	MDSC_Trait3	CD66b++ myeloid cell AC	1930	-0.0127847	0.0400914	0.749811	20.3913	0.254705
PE	90001935	MFI	Treg	Blue.780.60.CD25.trait10	CD25 on CD39+ CD4 Treg	3575	0.0149392	0.0469468	0.750322	15.8181	0.465729
PE	90001720	MFI	B cell	Bcells.trait161	BAFF-R on transitional	3753	0.00803947	0.025311	0.750767	19.0307	0.750353
PE	90001685	Relative count	Treg	Treg_Trait600	CD28- CD8br %T cell	3440	-0.0222615	0.0702277	0.751251	23.5508	0.0731248
PE	90001393	Relative count	B cell	BC_Trait11	IgD+ CD38dim %B cell	3755	-0.0163954	0.0518787	0.751977	7.2251	0.9511
PE	90001432	Relative count	B cell	BC_Trait54	Unsw Mem %lymphocyte	3754	-0.0141556	0.0452106	0.754202	19.961	0.644262
PE	90002094	MFI	Myeloid cell	Violet.450.50.MDSC.trait3	CD11b on Mo MDSC	1570	0.00884145	0.0284212	0.755735	17.5963	0.284486
PE	90001820	MFI	B cell	Bcells.trait775	IgD on IgD+ CD24+	3754	0.00969161	0.0313571	0.757267	30.5505	0.245435
PE	90001782	MFI	B cell	Bcells.trait494	CD25 on IgD+ CD38- unsw mem	1868	0.00627241	0.0204454	0.759005	27.8968	0.21971
PE	90001888	MFI	Treg	Blue.585.42.Treg.trait12	CD28 on CD39+ secreting Treg	2920	0.0101505	0.03316	0.759524	19.9199	0.588052
PE	90001645	Absolute count	TBNK	TB_Trait566	NK AC	3653	-0.0175359	0.0574989	0.760383	36.6844	0.0182937
PE	90001839	MFI	Maturation stages of T cell	Blue.530.30.MT.trait11	CD3 on EM CD8br	2912	0.0110999	0.0365694	0.761486	18.9291	0.461393
PE	90001909	MFI	TBNK	Blue.670.LP.TBNK.trait1	CD45 on CD14+ monocyte	3112	0.0134116	0.0441899	0.76151	14.3698	0.571186
PE	90001683	Relative count	Treg	Treg_Trait598	CD127- CD8br %CD8br	3403	-0.0117922	0.0396157	0.76596	10.2223	0.675664
PE	90001763	MFI	B cell	Bcells.trait401	CD20 on transitional	3755	0.00648265	0.0218227	0.766421	34.8012	0.0918624
PE	90001871	MFI	Maturation stages of T cell	HVEM1000_150630.trait1	HVEM on T cell	1247	0.00761457	0.0257369	0.767335	17.3199	0.869866
PE	90002004	MFI	Monocyte	mono.trait46	CCR2 on CD14+ CD16- monocyte	3727	0.00508349	0.017288	0.768722	22.5825	0.707224
PE	90001739	MFI	B cell	Bcells.trait329	CD19 on PB/PC	3755	0.016845	0.0582283	0.772357	33.6014	0.0711456
PE	90001480	Absolute count	Treg	f_Treg_Trait503	Resting Treg AC	3405	0.00981363	0.0339455	0.772505	21.1511	0.684157
PE	90001781	MFI	B cell	Bcells.trait493	CD25 on IgD+ CD38- naive	1866	-0.00775524	0.0272164	0.775685	20.8588	0.589711
PE	90001540	Absolute count	Maturation stages of T cell	MT_Trait506	Naive CD4+ AC	3395	-0.0153761	0.0541525	0.776456	38.1837	0.0443864
PE	90001929	MFI	Treg	Blue.670.LP.Treg.trait4	CD127 on CD28+ CD45RA+ CD8br	2920	-0.010492	0.0373152	0.778578	18.8095	0.657058
PE	90001646	Relative count	TBNK	TB_Trait567	NK %CD3- lymphocyte	3669	0.00595295	0.021334	0.780218	32.1461	0.188334
PE	90002023	MFI	Maturation stages of T cell	Red.660.20.MT.trait2	CD4 on CM CD4 +	2912	0.0125184	0.0457049	0.784164	17.7595	0.338169
PE	90001785	MFI	B cell	Bcells.trait500	CD25 on IgD- CD24-	3746	-0.0132006	0.0483514	0.784842	35.039	0.0874992
PE	90001822	MFI	B cell	Bcells.trait777	IgD on IgD+ CD38-	3740	0.00958232	0.0351317	0.785042	31.2367	0.306671
PE	90001933	MFI	Treg	Blue.780.60.CD25.trait1	CD25 on CD45RA- CD4 not Treg	3575	0.00666178	0.0246168	0.786684	21.3028	0.675611
PE	90001868	MFI	Treg	Blue.530.30.Treg.trait8	CD3 on CD4 Treg	2919	-0.0103399	0.0383032	0.7872	6.85635	0.738933
PE	90001845	MFI	Maturation stages of T cell	Blue.530.30.MT.trait7	CD3 on CD45RA- CD4+	2911	-0.00917223	0.0340349	0.787549	39.6762	0.0706443
PE	90002092	MFI	Myeloid cell	Violet.450.50.MDSC.trait13	CD11b on Gr MDSC	1244	-0.0119013	0.04482	0.790596	3.15215	0.206785
PE	90001600	Absolute count	TBNK	TB_Trait501	Leukocyte AC	3653	-0.00876695	0.0332399	0.791974	7.22609	0.78049
PE	90002068	MFI	Treg	Red.780.60.Treg.trait7	CD4 on secreting Treg	2920	0.00730285	0.0280657	0.794705	21.6086	0.756991
PE	90001773	MFI	B cell	Bcells.trait450	CD24 on sw mem	3750	0.00547661	0.0213114	0.797194	35.9654	0.563865
PE	90001569	Absolute count	Maturation stages of T cell	MT_Trait548	EM DN (CD4-CD8-) AC	3395	-0.015602	0.0608484	0.797636	28.7262	0.0932922
PE	90001391	Relative count	B cell	BC_Trait1	IgD+ %B cell	3756	0.0111407	0.0435671	0.798172	17.4254	0.358599
PE	90001620	Relative count	TBNK	TB_Trait538	HLA DR+ T cell%lymphocyte	3596	-0.00683395	0.026781	0.798585	15.3121	0.97495
PE	90001922	MFI	Treg	Blue.670.LP.Treg.trait1	CD127 on T cell	2920	-0.013084	0.0516888	0.800168	13.4645	0.70458
PE	90001481	Relative count	Treg	f_Treg_Trait504	Resting Treg % CD4 Treg	3437	-0.00457468	0.0180914	0.800373	26.7146	0.638212
PE	90001790	MFI	B cell	Bcells.trait506	CD25 on memory B cell	3755	-0.00862573	0.0343425	0.801685	31.1814	0.148621
PE	90001402	Relative count	B cell	BC_Trait21	Sw mem %B cell	3755	-0.011642	0.046891	0.803919	3.87109	0.992487
PE	90001826	MFI	B cell	Bcells.trait785	IgD on unsw mem	3731	0.0083321	0.033677	0.804589	18.1525	0.577361
PE	90001731	MFI	B cell	Bcells.trait318	CD19 on IgD- CD24-	3753	-0.0144307	0.0585061	0.805177	35.0556	0.0382302
PE	90001486	Absolute count	Treg	f_Treg_Trait509	Activated Treg AC	3405	-0.00934028	0.0380733	0.806206	28.1926	0.0203938
PE	90001436	Relative count	B cell	BC_Trait58	Memory B cell %lymphocyte	3754	-0.00586047	0.0239854	0.806971	18.6216	0.883374
PE	90001819	MFI	B cell	Bcells.trait650	CD38 on transitional	3755	0.0103725	0.0425297	0.807318	35.4446	0.0469588
PE	90001887	MFI	Treg	Blue.585.42.Treg.trait11	CD28 on secreting Treg	2920	-0.00592531	0.0246389	0.809954	15.8534	0.463237
PE	90002049	MFI	Myeloid cell	Red.780.60.MDSC.trait4	CD45 on Mo MDSC	1570	0.00845585	0.0353578	0.810989	9.03418	0.911999
PE	90001428	Relative count	B cell	BC_Trait5	IgD- CD38dim %B cell	3755	0.00686102	0.0289451	0.812629	39.5564	0.0323726
PE	90002047	MFI	Myeloid cell	Red.780.60.MDSC.trait16	CD45 on Gr MDSC	1244	-0.00827861	0.0349355	0.812681	20.2299	0.262639
PE	90001572	Absolute count	Maturation stages of T cell	MT_Trait551	TD DN (CD4-CD8-) AC	3395	-0.0118095	0.050176	0.813928	26.6208	0.183761
PE	90001462	Absolute count	cDC	f_DC_Trait508	CD62L- DC AC	3387	-0.00525898	0.0224293	0.814621	21.6757	0.246701
PE	90001553	Relative count	Maturation stages of T cell	MT_Trait527	Naive CD8br %T cell	3427	-0.00707234	0.0303208	0.815567	36.5864	0.128264
PE	90002089	MFI	cDC	Violet.450.50.cDC.trait3	CD11c on monocyte	2850	-0.00769915	0.0330736	0.815926	14.1786	0.773181
PE	90001608	Relative count	TBNK	TB_Trait520	DP (CD4+CD8+) %leukocyte	3668	-0.0113048	0.0486985	0.81643	11.1002	0.982143
PE	90001504	Absolute count	Treg	f_Treg_Trait533	CD25hi AC	3405	0.00753473	0.032618	0.817315	37.2509	0.0221987
PE	90001659	Relative count	Treg	Treg_Trait513	CD39+ CD4+ %CD4+	3440	0.00602306	0.0263477	0.819181	26.1497	0.399647
PE	90001947	MFI	Myeloid cell	Blue.780.60.MDSC.trait10	CD33 on CD33br HLA DR+ CD14dim	1577	-0.00386985	0.0169677	0.81959	20.5947	0.804897
PE	90001844	MFI	Maturation stages of T cell	Blue.530.30.MT.trait6	CD3 on TD CD4+	2903	0.00681808	0.0301324	0.820991	18.714	0.848273
PE	90001409	Absolute count	B cell	BC_Trait28	Naive-mature B cell AC	3754	-0.00620553	0.0286248	0.828373	19.5344	0.612142
PE	90001872	MFI	Maturation stages of T cell	HVEM1000_150630.trait10	HVEM on naive CD8br	1247	0.00445614	0.0205849	0.828617	12.8482	0.8838
PE	90001632	Relative count	TBNK	TB_Trait550	CD8br NKT %lymphocyte	3668	0.0105297	0.0493938	0.831189	35.3986	0.158559
PE	90001668	Relative count	Treg	Treg_Trait581	CD28+ CD45RA- CD8dim %CD8dim	3440	0.00416474	0.0197196	0.832733	24.0881	0.724574
PE	90001551	Absolute count	Maturation stages of T cell	MT_Trait525	Naive CD8br AC	3395	-0.00750684	0.0356611	0.833274	38.1601	0.0753659
PE	90001818	MFI	B cell	Bcells.trait649	CD38 on IgD+	3756	0.0153678	0.0751529	0.837973	16.902	0.324758
PE	90002118	MFI	Treg	Violet.510.50.Treg.trait2	CD8 on CD28+ CD45RA- CD8br	2920	-0.0116887	0.0575191	0.838967	21.0409	0.135528
PE	90001710	MFI	B cell	Bcells.trait147	BAFF-R on IgD- CD24-	3755	-0.00539156	0.0270413	0.841964	22.1887	0.508889
PE	90001729	MFI	B cell	Bcells.trait313	CD19 on IgD+ CD38br	3755	-0.00768133	0.0389819	0.843789	18.3554	0.56401
PE	90001829	MFI	B cell	Bcells.trait84	BAFF-R on B cell	3758	-0.00479725	0.0247157	0.8461	18.1049	0.580501
PE	90001955	MFI	Myeloid cell	Blue.780.60.MDSC.trait7	CD33 on Im MDSC	1554	-0.00409155	0.021125	0.846424	17.6441	0.726869
PE	90001425	Relative count	B cell	BC_Trait47	IgD- CD38br %lymphocyte	3754	0.00504688	0.0261287	0.846838	30.5915	0.435681
PE	90001635	Relative count	TBNK	TB_Trait553	CD8dim NKT %lymphocyte	3668	0.00784664	0.0411004	0.848593	32.1698	0.225855
PE	90001479	Relative count	Treg	f_Treg_Trait502	CD4 Treg %T cell	3437	-0.00843376	0.044351	0.849184	15.0207	0.523124
PE	90001934	MFI	Treg	Blue.780.60.CD25.trait13	CD25 on CD45RA+ CD4 not Treg	3575	0.00546814	0.0295317	0.853102	26.8075	0.177317
PE	90002109	MFI	Myeloid cell	Violet.510.50.MDSC.trait4	HLA DR on CD33br HLA DR+ CD14dim	1578	-0.00542354	0.0293497	0.853393	19.1456	0.512381
PE	90001821	MFI	B cell	Bcells.trait776	IgD on IgD+ CD24-	3754	-0.00613426	0.0336272	0.855254	29.5609	0.436156
PE	90001528	Relative count	Myeloid cell	MDSC_Trait28	CD33dim HLA DR+ CD11b- %CD33dim HLA DR+	1930	0.00351975	0.0195746	0.8573	27.7997	0.26858
PE	90001908	MFI	Maturation stages of T cell	Blue.670.LP.MT.trait3	CCR7 on naive CD8br	2910	0.00639584	0.0364047	0.86054	12.9988	0.952017
PE	90001749	MFI	B cell	Bcells.trait381	CD20 on IgD+ CD38- naive	1865	0.00836851	0.0483852	0.862686	27.0937	0.0567075
PE	90001995	MFI	Monocyte	mono.trait33	CX3CR1 on monocyte	3687	-0.00628496	0.0364631	0.863151	24.9134	0.467236
PE	90001670	Relative count	Treg	Treg_Trait585	CD39+ CD8br %T cell	3440	-0.00728776	0.0423276	0.8633	17.6142	0.548334
PE	90001502	Relative count	Treg	f_Treg_Trait528	Activated & secreting Treg %CD4 Treg	3437	-0.00200983	0.0116973	0.86358	31.068	0.77983
PE	90002099	MFI	Maturation stages of T cell	Violet.450.50.MT.trait2	CD4RA on TD CD4+	2903	-0.00362025	0.0210786	0.863634	37.233	0.240745
PE	90001413	Relative count	B cell	BC_Trait33	IgD- CD24- %B cell	3755	-0.00506768	0.0298586	0.865228	13.8478	0.677841
PE	90001719	MFI	B cell	Bcells.trait160	BAFF-R on IgD+	3756	0.00417049	0.0245963	0.865358	23.6966	0.420764
PE	90001998	MFI	Monocyte	mono.trait39	PDL-1 on CD14+ CD16+ monocyte	3716	0.00499914	0.0298367	0.866937	22.013	0.736719
PE	90001827	MFI	B cell	Bcells.trait786	IgD on IgD+	3755	0.00679932	0.0407514	0.867489	18.5449	0.614311
PE	90001967	Morphological parameter	TBNK	FSC.TBNK.trait1	FSC-A on CD14+ monocyte	3112	0.0063089	0.0378608	0.867658	27.5427	0.233569
PE	90001660	Absolute count	Treg	Treg_Trait514	CD39+ CD4+ AC	3408	-0.00462081	0.0278304	0.86813	36.5786	0.128448
PE	90001843	MFI	Maturation stages of T cell	Blue.530.30.MT.trait5	CD3 on EM CD4+	2912	-0.00515148	0.031031	0.868148	18.3777	0.431041
PE	90001616	Relative count	TBNK	TB_Trait534	TCRgd %T cell	3666	-0.00639414	0.0387212	0.868839	23.981	0.119951
PE	90001786	MFI	B cell	Bcells.trait501	CD25 on IgD- CD27-	3749	-0.00840182	0.0511466	0.869519	23.476	0.266033
PE	90002062	MFI	Treg	Red.780.60.Treg.trait16	CD4 on CD28+ CD4+	2920	-0.00711395	0.0433314	0.869593	21.7124	0.416242
PE	90001754	MFI	B cell	Bcells.trait389	CD20 on IgD- CD27-	3755	-0.0090202	0.0553593	0.870566	22.149	0.225436
PE	90001396	Absolute count	B cell	BC_Trait14	IgD+ CD38- AC	3754	-0.00895908	0.0558074	0.872459	18.4847	0.3589
PE	90001976	Morphological parameter	TBNK	FSC.TBNK.trait7	FSC-A on NKT	3113	-0.00710905	0.0445261	0.873149	8.22065	0.996526
PE	90001865	MFI	Treg	Blue.530.30.Treg.trait5	CD3 on CD28- CD8br	2919	-0.00712204	0.0447903	0.873662	13.4843	0.76204
PE	90001674	Relative count	Treg	Treg_Trait589	CD28- CD127- CD25++ CD8br %CD8br	3162	-0.00534243	0.0338113	0.874451	14.1592	0.655806
PE	90002007	MFI	Monocyte	mono.trait50	HLA DR on CD14+ CD16+ monocyte	3716	0.00326204	0.020948	0.876253	27.4986	0.0935653
PE	90002088	MFI	cDC	Violet.450.50.cDC.trait2	CD11c on CD62L+ myeloid DC	2872	-0.00438345	0.0282481	0.876682	24.5464	0.599864
PE	90001948	MFI	Myeloid cell	Blue.780.60.MDSC.trait12	CD33 on CD33dim HLA DR+ CD11b+	1633	0.00323449	0.021588	0.8809	22.3391	0.439813
PE	90001784	MFI	B cell	Bcells.trait496	CD25 on IgD+ CD38dim	3755	0.00378045	0.0253467	0.881436	19.3865	0.678575
PE	90001447	Relative count	B cell	BC_Trait9	IgD+ CD38br %B cell	3755	0.00500558	0.0340355	0.883077	20.2306	0.780504
PE	90001467	Relative count	cDC	f_DC_Trait515	CD86+ plasmacytoid DC %DC	3410	0.0062469	0.042542	0.883258	33.6601	0.212289
PE	90001769	MFI	B cell	Bcells.trait445	CD24 on IgD- CD38-	3746	0.00340324	0.0238606	0.886582	18.4211	0.915045
PE	90001493	Relative count	Treg	f_Treg_Trait516	Secreting Treg % CD4 Treg	3437	0.00305894	0.0218795	0.888811	28.0883	0.56576
PE	90001627	Absolute count	TBNK	TB_Trait545	HLA DR+ CD8br AC	3579	0.0038782	0.0278968	0.889435	49.6789	0.0403015
PE	90001765	MFI	B cell	Bcells.trait438	CD24 on IgD+ CD24+	3753	-0.00303192	0.0222003	0.89137	21.0703	0.688681
PE	90001599	Relative count	TBNK	TB_ry_Trait528	DN (CD4-CD8-) %T cell	3668	0.00912841	0.067841	0.892963	17.3126	0.239903
PE	90001931	MFI	Treg	Blue.670.LP.Treg.trait6	CD127 on CD4+	2920	-0.0084563	0.0643263	0.895412	3.86558	0.795123
PE	90001655	Relative count	Treg	Treg_Trait507	CD28+ DN (CD4-CD8-) %T cell	3440	-0.00542728	0.0414601	0.895851	23.3778	0.438899
PE	90001861	MFI	Treg	Blue.530.30.Treg.trait22	CD3 on CD28+ CD4+	2919	-0.00466422	0.0359438	0.896753	10.9246	0.989539
PE	90001642	Absolute count	TBNK	TB_Trait563	B cell AC	3653	-0.00519282	0.0409431	0.899075	35.9987	0.245941
PE	90001401	Absolute count	B cell	BC_Trait20	IgD- CD27- AC	3754	0.00668872	0.0529709	0.899517	40.0604	0.0384834
PE	90001792	MFI	B cell	Bcells.trait509	CD25 on unsw mem	3755	-0.00272981	0.0227365	0.904433	27.837	0.222007
PE	90001940	MFI	Treg	Blue.780.60.CD25.trait6	CD25 on CD39+ activated Treg	3574	0.00586297	0.0498104	0.906301	8.12847	0.701752
PE	90001846	MFI	Maturation stages of T cell	Blue.530.30.MT.trait9	CD3 on CM CD8br	2910	-0.00476736	0.0422105	0.910076	14.518	0.694752
PE	90001706	MFI	B cell	Bcells.trait140	BAFF-R on IgD+ CD38- naive	1868	0.0026372	0.0233845	0.910208	27.6558	0.42888
PE	90001580	Absolute count	Monocyte	N_MONO_Trait503	CD14+ CD16+ monocyte AC	3727	0.00487974	0.043761	0.911213	26.7118	0.143569
PE	90001435	Relative count	B cell	BC_Trait57	PB/PC %lymphocyte	3755	0.00282362	0.0257122	0.912555	24.9345	0.12673
PE	90001705	MFI	B cell	Bcells.trait139	BAFF-R on IgD+ CD38-	3743	0.00266973	0.0247941	0.914253	14.7521	0.835183
PE	90001657	Absolute count	Treg	Treg_Trait509	CD28+ DN (CD4-CD8-) AC	3408	-0.0074386	0.0702813	0.915709	10.5119	0.485008
PE	90001881	MFI	Maturation stages of T cell	HVEM1000_150630.trait8	HVEM on CD8br	1247	0.00395486	0.0376554	0.916354	10.324	0.798882
PE	90001445	Relative count	B cell	BC_Trait7	IgD- CD38- %B cell	3755	-0.00661321	0.0631871	0.916645	6.40557	0.844981
PE	90001441	Relative count	B cell	BC_Trait63	IgD+ CD24- %lymphocyte	3754	0.00558617	0.0535103	0.916856	17.9424	0.7094
PE	90002046	MFI	Myeloid cell	Red.780.60.MDSC.trait15	CD45 on CD33- HLA DR+	1635	-0.00191176	0.018504	0.917712	34.7337	0.0552674
PE	90001584	Relative count	Monocyte	N_MONO_Trait514	CD14- CD16+ monocyte %monocyte	3727	0.00504636	0.0497117	0.919144	35.0533	0.0382511
PE	90001895	MFI	Treg	Blue.585.42.Treg.trait21	CD28 on CD28+ DN (CD4-CD8-)	2919	0.0161092	0.160105	0.919855	1.04528	0.592953
PE	90001963	Morphological parameter	cDC	FSC.cDC.trait2	FSC-A on myeloid DC	2872	0.0024512	0.0246598	0.92082	25.5755	0.142459
PE	90002025	MFI	Maturation stages of T cell	Red.660.20.MT.trait4	CD4 on EM CD4+	2912	-0.00304489	0.0306407	0.920841	23.424	0.321795
PE	90001816	MFI	B cell	Bcells.trait646	CD38 on naive-mature B cell	3754	0.00365253	0.0395807	0.926475	32.796	0.136246
PE	90001870	MFI	Myeloid cell	Blue.585.42.MDSC.trait1	CD34 on HSC	1634	0.0020294	0.0220356	0.926622	7.61126	0.867972
PE	90001506	Relative count	Treg	f_Treg_Trait535	CD25hi %T cell	3437	0.00357125	0.0392968	0.927589	15.0085	0.722054
PE	90002010	MFI	Monocyte	mono.trait54	HLA DR on monocyte	3727	-0.00235863	0.026915	0.930169	13.3128	0.71501
PE	90001552	Relative count	Maturation stages of T cell	MT_Trait526	Naive CD8br %CD8br	3427	-0.00131138	0.0151616	0.931074	34.7848	0.573326
PE	90001550	Relative count	Maturation stages of T cell	MT_Trait524	CM CD8br %T cell	3427	-0.0045792	0.0533719	0.931627	23.9016	0.297851
PE	90001815	MFI	B cell	Bcells.trait644	CD38 on IgD- CD38dim	3755	-0.00230882	0.0269916	0.931833	25.6912	0.139027
PE	90001498	Absolute count	Treg	f_Treg_Trait521	Activated & resting Treg AC	3405	0.0041654	0.0495398	0.932991	8.78967	0.964417
PE	90001916	MFI	TBNK	Blue.670.LP.TBNK.trait4	CD45 on CD4+	3113	-0.00558106	0.0680753	0.93466	14.2395	0.285677
PE	90001744	MFI	B cell	Bcells.trait354	CD20 on CD20- CD38-	3703	0.00410963	0.0546813	0.940091	12.9611	0.6053
PE	90001496	Relative count	Treg	f_Treg_Trait519	CD39+ secreting Treg %secreting Treg	3437	-0.00162056	0.0220913	0.941522	24.4042	0.607815
PE	90001662	Relative count	Treg	Treg_Trait575	CD28- CD8dim %CD8dim	3440	0.00100023	0.013749	0.942006	16.5693	0.345255
PE	90001971	Morphological parameter	TBNK	FSC.TBNK.trait2	FSC-A on lymphocyte	3113	0.00317579	0.0458121	0.944733	24.8456	0.0725936
PE	90001882	MFI	Maturation stages of T cell	HVEM1000_150630.trait9	HVEM on CM CD8br	1247	0.00182956	0.0270109	0.945997	27.2225	0.0749166
PE	90002097	MFI	Myeloid cell	Violet.450.50.MDSC.trait9	CD11b on CD33br HLA DR+ CD14dim	1578	0.00206419	0.0313834	0.947558	14.6451	0.744873
PE	90001568	Relative count	Maturation stages of T cell	MT_Trait547	Naive DN (CD4-CD8-) %T cell	3427	-0.00249356	0.038861	0.948838	12.3625	0.96449
PE	90001878	MFI	Maturation stages of T cell	HVEM1000_150630.trait5	HVEM on EM CD4+	1247	-0.00159459	0.0254914	0.950122	24.024	0.291897
PE	90001900	MFI	Treg	Blue.585.42.Treg.trait7	CD28 on resting Treg	2919	-0.00385664	0.0619187	0.950336	2.97431	0.703947
PE	90001766	MFI	B cell	Bcells.trait439	CD24 on IgD+ CD38-	3736	-0.00190161	0.0316153	0.952038	28.1937	0.134743
PE	90001562	Relative count	Maturation stages of T cell	MT_Trait539	CD45RA+ CD8br %T cell	3427	0.000783201	0.0130295	0.952068	33.4021	0.399006
PE	90001817	MFI	B cell	Bcells.trait647	CD38 on PB/PC	3753	0.00333124	0.0566665	0.953122	13.3006	0.503005
PE	90002013	MFI	cDC	Red.660.20.cDC.trait1	CCR2 on myeloid DC	2870	0.00182377	0.0312787	0.953504	17.6251	0.172282
PE	90002045	MFI	Myeloid cell	Red.780.60.MDSC.trait14	CD45 on CD33- HLA DR-	1635	-0.00296766	0.051574	0.954114	20.6629	0.14795
PE	90001638	Relative count	TBNK	TB_Trait556	DN (CD4-CD8-) NKT %lymphocyte	3668	0.00228548	0.0412337	0.955798	26.0047	0.674889
PE	90002075	Morphological parameter	TBNK	SSC.TBNK.trait10	SSC-A on B cell	3112	-0.00280084	0.0514502	0.956586	11.2393	0.590776
PE	90001791	MFI	B cell	Bcells.trait508	CD25 on naive-mature B cell	3755	-0.00184562	0.0342587	0.957036	17.9392	0.877973
PE	90001764	MFI	B cell	Bcells.trait418	CD24 on CD24+ CD27+	3752	-0.00487583	0.0998692	0.961061	1.30631	0.5204
PE	90002055	MFI	Maturation stages of T cell	Red.780.60.MT.trait3	CD8 on naive CD8br	2910	-0.00283903	0.0597832	0.962124	28.3389	0.0411309
PE	90001974	Morphological parameter	TBNK	FSC.TBNK.trait5	FSC-A on CD8br	3113	0.00201336	0.0427954	0.962476	11.65	0.820854
PE	90001753	MFI	B cell	Bcells.trait388	CD20 on IgD- CD24-	3755	0.00169772	0.0361898	0.962584	36.2657	0.135957
PE	90001771	MFI	B cell	Bcells.trait448	CD24 on memory B cell	3751	-0.000845098	0.025262	0.973313	21.6049	0.895032
PE	90001636	Absolute count	TBNK	TB_Trait554	DN (CD4-CD8-) NKT AC	3652	0.00286974	0.0868023	0.973626	11.9529	0.215979
PE	90001830	MFI	B cell	Bcells.trait85	BAFF-R on CD20-	3746	-0.00150602	0.0478084	0.97487	12.2605	0.506405
PE	90001499	Relative count	Treg	f_Treg_Trait522	Activated & resting Treg % CD4 Treg	3437	-0.000682179	0.0219015	0.975152	26.8525	0.526292
PE	90001665	Relative count	Treg	Treg_Trait578	CD28+ CD45RA+ CD8dim %CD8dim	3440	-0.000560221	0.0182227	0.975474	30.71	0.283211
PE	90001415	Relative count	B cell	BC_Trait35	IgD+ CD24- %B cell	3755	-0.000968787	0.0323539	0.976112	12.6723	0.854917
PE	90001983	MFI	Monocyte	mono.trait14	CD14 on CD14+ CD16+ monocyte	3727	-0.00165806	0.0556182	0.976217	11.7146	0.763383
PE	90002101	MFI	Maturation stages of T cell	Violet.450.50.MT.trait4	CD45RA on TD CD8br	2911	-0.00175194	0.0592748	0.976421	13.275	0.426805
PE	90001989	MFI	Monocyte	mono.trait22	CD40 on CD14- CD16+ monocyte	3719	0.00076195	0.025916	0.976545	37.7124	0.0825196
PE	90001455	Relative count	cDC	DC_Trait533	CD62L- HLA DR++ monocyte %monocyte	3041	-0.00104464	0.0382124	0.97819	15.7744	0.261525
PE	90001507	Absolute count	Treg	f_Treg_Trait536	CD25hi CD45RA+ CD4 not Treg AC	3405	-0.000836177	0.0324022	0.979412	43.3405	0.0177778
PE	90001962	MFI	Treg	Blue.780.60.Treg.trait6	CD25 on CD28+ CD4+	2920	-0.00249432	0.0992606	0.979952	4.61977	0.328581
PE	90001547	Relative count	Maturation stages of T cell	MT_Trait513	TD CD4+ %T cell	3427	0.000621511	0.0262153	0.981086	30.6899	0.240022
PE	90001886	MFI	Treg	Blue.585.42.Treg.trait10	CD28 on CD39+ activated Treg	2920	-0.00053745	0.0277417	0.984543	18.5222	0.421785
PE	90001634	Relative count	TBNK	TB_Trait552	CD8dim NKT %T cell	3668	-0.000935294	0.0484702	0.984605	28.2354	0.1336
PE	90001716	MFI	B cell	Bcells.trait156	BAFF-R on naive-mature B cell	3755	0.000412908	0.0242434	0.986411	19.5512	0.611092
PE	90002061	MFI	Treg	Red.780.60.Treg.trait15	CD4 on CD39+ CD4+	2920	0.000487614	0.0325304	0.988041	18.3603	0.91671
PE	90002035	MFI	cDC	Red.780.60.cDC.trait1	CD80 on myeloid DC	2871	-0.000610059	0.0421565	0.988454	44.1655	0.0145082
PE	90001777	MFI	B cell	Bcells.trait471	CD25 on CD24+ CD27+	3755	-0.000199689	0.0156097	0.989793	28.8703	0.317013
PE	90001851	MFI	Treg	Blue.530.30.Treg.trait1	CD3 on T cell	2919	0.000320359	0.0260682	0.990195	39.2441	0.210175
PE	90001622	Relative count	TBNK	TB_Trait540	NKT %T cell	3669	0.000342226	0.0313629	0.991294	21.3464	0.95519
PE	90001714	MFI	B cell	Bcells.trait151	BAFF-R on IgD- CD38dim	3755	0.000668051	0.0655699	0.991871	1.1542	0.764008
PE	90002048	MFI	Myeloid cell	Red.780.60.MDSC.trait3	CD45 on CD66b++ myelod cell	1465	-0.000366631	0.038894	0.992479	23.176	0.0804734
PE	90002038	MFI	cDC	Red.780.60.cDC.trait4	CD80 on CD62L+ plasmacytoid DC	2871	0.000246386	0.027521	0.992857	14.8657	0.78404
PE	90002054	MFI	Maturation stages of T cell	Red.780.60.MT.trait2	CD8 on CM CD8br	2910	0.000418706	0.0507985	0.993424	13.0767	0.596375
PE	90001532	Absolute count	Myeloid cell	MDSC_Trait8	Basophil AC	1929	-9.47556e-05	0.0149554	0.994945	20.384	0.61865
PE	90001484	Relative count	Treg	f_Treg_Trait507	CD39+ resting Treg %resting Treg	3437	-0.000141054	0.0226436	0.99503	25.9702	0.520255
PE	90002000	MFI	Monocyte	mono.trait41	PDL-1 on CD14- CD16-	3727	1.73138e-05	0.0295016	0.999532	33.8192	0.171367
