# Supplementary material for: Investigating the causal role of immune cells in preeclampsia: Insights from Mendelian randomization analysis
Source: Medicine (Baltimore). 2026 May 15;105(20):e47713. doi: 10.1097/MD.0000000000047713 (PMC13183093; doi:10.1097/MD.0000000000047713)
Supplement: Supplementary file 3 [file medi-105-e47713-s003.xlsx]

## Sheet: Supplementary table 3
Supplementary Table 3 Sensitivity analysis results of causal effects of immune cells on PE
Outcomes	Exposures	ID	Trait type	Panel	Statistical trait name	Trait	n_snp	IVW	SE	Down	Up	Pval	simple_Mode	SE	Down	Up	Pval	weighted_Median	SE	Down	Up	Pval	weighted_Mode	SE	Down	Up	Pval	Egger_intercept	SE	Down	Up	Pval	Heter.est	Heter.Pval
PE	90001922	581	MFI	Treg	Blue.670.LP.Treg.trait1	CD127 on T cell	23	0.107111	0.0338058	0.0408521	0.173371	0.00153262	0.0987758	0.0865385	-0.0708396	0.268391	0.265972	0.127111	0.046779	0.035424	0.218798	0.00658242	0.103665	0.0413007	0.0227155	0.184614	0.0199267	0.0837457	0.0506505	-0.0155292	0.183021	0.113121	20.7386	0.536942
PE	90002032	157	MFI	Treg	Red.660.20.Treg.trait5	CD39 on CD39+ CD4+	26	-0.0715585	0.02471	-0.11999	-0.0231268	0.00378041	-0.139387	0.0582155	-0.253489	-0.0252846	0.0244705	-0.0594057	0.0358645	-0.1297	0.0108887	0.097642	-0.0821525	0.0339227	-0.148641	-0.0156639	0.0230314	-0.097756	0.034779	-0.165923	-0.0295891	0.0096836	16.4109	0.902041
PE	90002101	711	MFI	Maturation stages of T cell	Violet.450.50.MT.trait4	CD45RA on TD CD8br	19	-0.0825182	0.0295183	-0.140374	-0.0246624	0.005182	-0.0955247	0.075601	-0.243703	0.0526533	0.222517	-0.105298	0.0404719	-0.184623	-0.0259732	0.00927467	-0.0955247	0.0336959	-0.161569	-0.0294807	0.0109825	-0.0998627	0.0387213	-0.175756	-0.0239689	0.019508	12.3943	0.826227
PE	90001535	87	Relative count	Maturation stages of T cell	MT_ry_Trait515	CD45RA- CD4+ %CD4+	24	0.0962482	0.0354213	0.0268225	0.165674	0.00658281	0.0199587	0.0845797	-0.145818	0.185735	0.815541	0.0841242	0.0480766	-0.0101059	0.178354	0.0801535	0.138126	0.0598532	0.0208139	0.255438	0.0303535	0.0231305	0.0553359	-0.0853279	0.131589	0.679998	24.9612	0.352288
PE	90001490	401	Relative count	Treg	f_Treg_Trait513	CD39+ activated Treg %activated Treg	24	-0.0737393	0.0274345	-0.127511	-0.0199677	0.00719172	0.0193568	0.0683207	-0.114552	0.153265	0.779464	-0.0665574	0.0410862	-0.147086	0.0139715	0.105244	-0.0733153	0.0398668	-0.151454	0.00482366	0.0788611	-0.0337379	0.0369356	-0.106132	0.0386558	0.370921	21.8445	0.529658
PE	90001793	437	MFI	B cell	Bcells.trait510	CD25 on sw mem	20	0.102054	0.0384114	0.026768	0.177341	0.00788684	0.181877	0.101159	-0.0163937	0.380148	0.0880968	0.167875	0.0541681	0.0617058	0.274045	0.00194074	0.177107	0.0691344	0.0416032	0.31261	0.0190763	0.156558	0.0733106	0.0128695	0.300247	0.0467106	13.1979	0.828287
PE	90002063	187	MFI	Treg	Red.780.60.Treg.trait2	CD4 on CD4 Treg	27	-0.0916643	0.03543	-0.161107	-0.0222215	0.00967614	-0.101275	0.0963477	-0.290117	0.087566	0.302864	-0.0918685	0.0500419	-0.189951	0.00621358	0.0663825	-0.121897	0.0688899	-0.256921	0.0131274	0.0885496	-0.110207	0.056006	-0.219979	-0.000435503	0.0602812	36.326	0.0858352
PE	90001665	708	Relative count	Treg	Treg_Trait578	CD28+ CD45RA+ CD8dim %CD8dim	17	-0.146355	0.0577375	-0.259521	-0.0331898	0.0112499	-0.168592	0.138413	-0.43988	0.102697	0.240867	-0.20814	0.0823964	-0.369637	-0.0466434	0.0115342	-0.205919	0.104081	-0.409918	-0.00191931	0.0653603	-0.311435	0.109658	-0.526365	-0.0965044	0.0124139	15.0182	0.523304
PE	90001849	304	MFI	TBNK	Blue.530.30.TBNK.trait6	CD3 on HLA DR+ CD4+	20	0.136397	0.0553325	0.0279458	0.244849	0.0136993	0.140677	0.113277	-0.0813461	0.3627	0.229392	0.122936	0.0769354	-0.0278574	0.273729	0.110063	0.102978	0.0947399	-0.0827125	0.288668	0.290656	0.177643	0.117399	-0.052459	0.407744	0.1476	22.4312	0.263326
PE	90001668	606	Relative count	Treg	Treg_Trait581	CD28+ CD45RA- CD8dim %CD8dim	36	0.0196522	0.00804504	0.00388392	0.0354205	0.014575	0.0138126	0.0165867	-0.0186973	0.0463226	0.410631	0.00660062	0.0115488	-0.016035	0.0292362	0.567632	0.0157569	0.00924641	-0.00236609	0.0338798	0.0972251	0.0152388	0.00921682	-0.00282615	0.0333038	0.107461	38.8507	0.300328
PE	90001396	638	Absolute count	B cell	BC_Trait14	IgD+ CD38- AC	21	-0.0693347	0.0287194	-0.125625	-0.0130448	0.0157691	-0.0771486	0.0827254	-0.23929	0.0849931	0.362156	-0.0835827	0.0403946	-0.162756	-0.00440925	0.0385316	-0.0954508	0.0376448	-0.169235	-0.0216669	0.0196773	-0.104644	0.0393893	-0.181847	-0.0274409	0.0155767	18.4176	0.559922
PE	90001537	15	Absolute count	Maturation stages of T cell	MT_Trait503	CM CD4+ AC	22	0.0657929	0.0278165	0.0112727	0.120313	0.0180179	0.124481	0.0626576	0.00167211	0.24729	0.0601604	0.080462	0.0381811	0.00562706	0.155297	0.0350848	0.088017	0.0432711	0.00320573	0.172828	0.0547683	0.0534448	0.0440749	-0.0329419	0.139832	0.239415	17.9431	0.652605
PE	90001517	200	Absolute count	Myeloid cell	MDSC_Trait12	CD33br HLA DR+ AC	22	0.0764305	0.0326296	0.0124766	0.140384	0.0191617	0.137231	0.105039	-0.068646	0.343108	0.20552	0.0566925	0.0412585	-0.0241741	0.137559	0.169416	0.0597024	0.036029	-0.0109145	0.130319	0.112372	0.0702771	0.0411412	-0.0103596	0.150914	0.103076	27.6096	0.151575
PE	90001540	565	Absolute count	Maturation stages of T cell	MT_Trait506	Naive CD4+ AC	19	-0.0779459	0.0333662	-0.143344	-0.0125481	0.0194875	-0.136435	0.0779495	-0.289216	0.0163463	0.0970932	-0.0814868	0.0452597	-0.170196	0.00722213	0.0717929	-0.0833883	0.0585883	-0.198221	0.0314447	0.171753	-0.166625	0.0653415	-0.294695	-0.0385562	0.0207067	19.8175	0.34319
PE	90001914	483	MFI	TBNK	Blue.670.LP.TBNK.trait2	CD45 on lymphocyte	29	0.0795969	0.0343421	0.0122863	0.146907	0.0204622	0.0523106	0.112188	-0.167578	0.272199	0.644625	0.0786355	0.0486535	-0.0167253	0.173996	0.106043	0.0813896	0.0462689	-0.00929751	0.172077	0.0894935	0.0437775	0.0466246	-0.0476066	0.135162	0.356087	36.6248	0.127367
PE	90001624	205	Absolute count	TBNK	TB_Trait542	HLA DR+ CD4+ AC	24	-0.0408444	0.0179695	-0.0760646	-0.0056242	0.023027	-0.00931297	0.0454989	-0.0984909	0.079865	0.839619	-0.0263841	0.0268802	-0.0790693	0.026301	0.326324	-0.0336573	0.0216808	-0.0761517	0.008837	0.134218	-0.0523644	0.0220543	-0.0955909	-0.00913788	0.0267282	20.936	0.584996
PE	90001457	46	Relative count	cDC	DC_Trait535	CD11c+ HLA DR++ monocyte %monocyte	28	0.0676858	0.029849	0.00918172	0.12619	0.0233533	-0.0231269	0.0730686	-0.166341	0.120088	0.75405	0.0781436	0.0435698	-0.00725319	0.16354	0.0728887	0.0628263	0.0385379	-0.0127081	0.138361	0.114662	0.0580498	0.0407237	-0.0217687	0.137868	0.165922	23.0425	0.682726
PE	90001421	417	Absolute count	B cell	BC_Trait40	CD20- AC	24	-0.0737461	0.0326481	-0.137736	-0.00975575	0.0238949	-0.00517933	0.0739434	-0.150108	0.13975	0.944764	-0.0520781	0.0486439	-0.14742	0.043264	0.28435	-0.0510729	0.0454786	-0.140211	0.0380652	0.27302	-0.0715408	0.0495432	-0.168645	0.0255639	0.162828	15.0661	0.892248
PE	90001742	496	MFI	B cell	Bcells.trait333	CD19 on transitional	25	0.0814702	0.0365957	0.00974261	0.153198	0.0259993	0.0636258	0.0858404	-0.104621	0.231873	0.465757	0.0997587	0.0501248	0.00151407	0.198003	0.0465683	0.145077	0.0536741	0.0398757	0.250278	0.0124231	0.0910316	0.0595506	-0.0256875	0.207751	0.13999	17.6568	0.819331
PE	90001840	330	MFI	Maturation stages of T cell	Blue.530.30.MT.trait12	CD3 on TD CD8br	15	-0.0340249	0.0158397	-0.0650708	-0.00297902	0.031708	-0.0403659	0.0428151	-0.124284	0.0435516	0.361771	-0.050017	0.0222537	-0.0936343	-0.00639976	0.0246029	-0.0318115	0.0173874	-0.0658907	0.00226776	0.0886871	-0.0324513	0.017941	-0.0676156	0.0027131	0.0936619	15.8428	0.323066
PE	90001731	586	MFI	B cell	Bcells.trait318	CD19 on IgD- CD24-	28	-0.0753515	0.0353097	-0.144558	-0.00614457	0.0328412	0.0136413	0.0796258	-0.142425	0.169708	0.865251	-0.0609414	0.0503336	-0.159595	0.0377126	0.225992	-0.039223	0.0508059	-0.138803	0.0603565	0.44681	-0.0368406	0.0544493	-0.143561	0.06988	0.504633	22.7896	0.696263
PE	90001555	332	Relative count	Maturation stages of T cell	MT_Trait529	EM CD8br %CD8br	21	0.0747167	0.0356168	0.00490783	0.144526	0.0359232	0.163676	0.0856716	-0.00423985	0.331593	0.070511	0.0993822	0.053092	-0.00467819	0.203443	0.0612225	0.131736	0.0727832	-0.0109186	0.274391	0.0853516	0.068613	0.0733712	-0.0751946	0.212421	0.361446	23.6664	0.257268
PE	90001444	145	Relative count	B cell	BC_Trait67	CD20- CD38- %lymphocyte	32	0.0279148	0.0133178	0.00181189	0.0540177	0.0360777	0.0162891	0.0489663	-0.0796848	0.112263	0.741631	0.0299494	0.0187838	-0.00686696	0.0667657	0.110842	0.0287313	0.0164213	-0.00345451	0.0609171	0.0900765	0.027505	0.0150577	-0.00200816	0.0570182	0.0777206	31.0073	0.465845
PE	90001673	440	Relative count	Treg	Treg_Trait588	CD28- CD127- CD25++ CD8br %T cell	38	-0.0230488	0.0111557	-0.0449141	-0.0011836	0.0388193	-0.00982329	0.0251188	-0.0590561	0.0394095	0.697986	-0.0271047	0.0170962	-0.0606132	0.0064038	0.11287	-0.0254536	0.0128247	-0.0505901	-0.000317164	0.0546268	-0.0235943	0.0123067	-0.0477154	0.000526782	0.0631757	38.7509	0.390618
PE	90001511	459	Relative count	Treg	f_Treg_Trait540	CD25hi CD45RA- CD4 not Treg %CD4+	17	-0.0822094	0.0402231	-0.161047	-0.00337208	0.0409699	-0.145926	0.102724	-0.347264	0.055413	0.174638	-0.132549	0.0536074	-0.23762	-0.0274786	0.0134138	-0.13619	0.0532116	-0.240484	-0.031895	0.0210002	-0.129423	0.0659779	-0.258739	-0.000105907	0.0686412	14.2871	0.577333
PE	90001841	372	MFI	Maturation stages of T cell	Blue.530.30.MT.trait3	CD3 on CM CD4+	19	0.0941947	0.0461409	0.00375868	0.184631	0.041205	0.106553	0.106544	-0.102273	0.31538	0.330525	0.158664	0.0604442	0.0401939	0.277135	0.00866552	0.149532	0.0587931	0.034298	0.264767	0.0203803	0.205583	0.0809911	0.0468405	0.364325	0.0212124	17.9977	0.455805
PE	90001905	144	MFI	cDC	Blue.670.LP.cDC.trait3	CD86 on monocyte	31	-0.0971025	0.0476418	-0.19048	-0.00372469	0.0415318	-0.213388	0.114911	-0.438614	0.0118374	0.0731561	-0.157084	0.0635649	-0.281672	-0.032497	0.0134645	-0.225185	0.122481	-0.465248	0.014879	0.075905	-0.0744509	0.0896934	-0.25025	0.101348	0.413286	41.3794	0.0807924
PE	90001492	360	Absolute count	Treg	f_Treg_Trait515	Secreting Treg AC	28	-0.046053	0.0226171	-0.0903824	-0.00172358	0.0417296	-0.0378637	0.0566879	-0.148972	0.0732446	0.509847	-0.0472223	0.0312394	-0.108452	0.014007	0.130629	-0.0509476	0.0270004	-0.103868	0.00197313	0.069967	-0.0563746	0.0275889	-0.110449	-0.00230031	0.0512717	17.1987	0.926106
PE	90001788	150	MFI	B cell	Bcells.trait503	CD25 on IgD- CD38br	25	0.0363482	0.0178599	0.00134278	0.0713536	0.0418323	0.0347872	0.0339778	-0.0318092	0.101384	0.316129	0.0364433	0.0243297	-0.0112429	0.0841296	0.134161	0.0409035	0.0247786	-0.00766253	0.0894695	0.111815	0.0700674	0.0258505	0.0194004	0.120734	0.0124784	25.9863	0.353863
PE	90002017	290	MFI	cDC	Red.660.20.cDC.trait5	CCR2 on monocyte	17	-0.110832	0.0551296	-0.218886	-0.00277752	0.0443908	-0.0222469	0.124288	-0.265852	0.221358	0.860189	-0.0528555	0.0773415	-0.204445	0.0987337	0.494351	-0.0473746	0.0877772	-0.219418	0.124669	0.596826	0.0263975	0.127917	-0.224321	0.277116	0.839282	14.2253	0.581934
PE	90001491	314	Relative count	Treg	f_Treg_Trait514	CD39+ activated Treg %CD4 Treg	27	0.0501891	0.0249663	0.00125519	0.099123	0.0444021	0.070049	0.0653431	-0.0580235	0.198121	0.293562	0.0371065	0.0268395	-0.0154988	0.0897119	0.166807	0.034526	0.0268264	-0.0180538	0.0871057	0.20943	0.0124135	0.0404139	-0.0667978	0.0916247	0.761267	33.0695	0.160093
PE	90002086	129	Morphological parameter	TBNK	SSC.TBNK.trait9	SSC-A on HLA DR+ CD8br	14	-0.116367	0.0584864	-0.231	-0.00173315	0.0466313	-0.0982226	0.129107	-0.351272	0.154827	0.460363	-0.122334	0.0809911	-0.281076	0.0364086	0.130926	-0.131713	0.118933	-0.364821	0.101395	0.288166	-0.0627695	0.14384	-0.344695	0.219156	0.670305	7.30394	0.885817
PE	90001686	59	Relative count	Treg	Treg_Trait601	CD28- CD8br %CD8br	19	0.0577161	0.0293156	0.0002575	0.115175	0.0489779	0.143907	0.108946	-0.0696268	0.35744	0.203081	0.0496191	0.0376663	-0.0242069	0.123445	0.187727	0.049447	0.0325387	-0.0143288	0.113223	0.145973	0.0485336	0.0370673	-0.0241182	0.121185	0.207841	11.3287	0.879891
PE	90001740	352	MFI	B cell	Bcells.trait331	CD19 on sw mem	22	0.0856828	0.0442649	-0.00107638	0.172442	0.0529065	0.271668	0.10756	0.0608513	0.482485	0.0196521	0.0318278	0.0650646	-0.0956989	0.159354	0.62472	0.0197812	0.0704121	-0.118227	0.157789	0.78151	0.117649	0.0715379	-0.0225649	0.257864	0.115685	18.4333	0.62144
PE	90001467	647	Relative count	cDC	f_DC_Trait515	CD86+ plasmacytoid DC %DC	29	-0.0268965	0.0138989	-0.0541384	0.000345374	0.0529718	-0.0429341	0.0252084	-0.0923425	0.00647425	0.0996131	-0.0333867	0.0177551	-0.0681867	0.00141334	0.0600538	-0.0353827	0.0147515	-0.0642956	-0.00646985	0.0233635	-0.0343082	0.0164402	-0.066531	-0.00208534	0.0464751	31.262	0.305572
PE	90002094	551	MFI	Myeloid cell	Violet.450.50.MDSC.trait3	CD11b on Mo MDSC	15	-0.0453104	0.0237575	-0.091875	0.00125422	0.0564937	-0.0533952	0.061487	-0.17391	0.0671193	0.399818	-0.0424774	0.0298922	-0.101066	0.0161113	0.155311	-0.0442011	0.0281727	-0.0994196	0.0110173	0.138983	-0.0480381	0.0285264	-0.10395	0.00787361	0.116027	10.7289	0.707188
PE	90001634	718	Relative count	TBNK	TB_Trait552	CD8dim NKT %T cell	17	-0.0803762	0.0425764	-0.163826	0.00307358	0.0590514	-0.0828938	0.109262	-0.297047	0.13126	0.459081	-0.0216331	0.0548864	-0.12921	0.0859442	0.693475	-0.0442619	0.0459637	-0.134351	0.0458269	0.349889	-0.0562849	0.05963	-0.17316	0.0605898	0.360175	21.221	0.170173
PE	90001594	412	Absolute count	TBNK	TB_ry_Trait518	DP (CD4+CD8+) AC	16	0.0956278	0.0507442	-0.00383087	0.195086	0.0594965	0.168966	0.109048	-0.0447677	0.3827	0.142107	0.127362	0.0703474	-0.0105189	0.265243	0.0702226	0.134572	0.0809819	-0.0241522	0.293297	0.117312	0.115381	0.0876222	-0.0563584	0.287121	0.209054	13.4371	0.568579
PE	90001709	432	MFI	B cell	Bcells.trait143	BAFF-R on IgD+ CD38dim	25	-0.050133	0.0266673	-0.102401	0.00213491	0.0601159	-0.0537804	0.0692822	-0.189574	0.0820127	0.445183	-0.0293391	0.0424094	-0.112461	0.0537833	0.489059	-0.0293024	0.0419188	-0.111463	0.0528584	0.491253	-0.0338526	0.0350813	-0.102612	0.0349068	0.344595	22.5051	0.549149
PE	90001625	384	Relative count	TBNK	TB_Trait543	HLA DR+ CD4+ %T cell	24	-0.068097	0.0363761	-0.139394	0.00320021	0.0612032	-0.0767941	0.0825133	-0.23852	0.084932	0.361682	-0.063456	0.0546586	-0.170587	0.0436748	0.245661	-0.0471094	0.0668022	-0.178042	0.0838229	0.487762	0.0360151	0.0835527	-0.127748	0.199778	0.670629	17.4283	0.78772
PE	90001475	367	Relative count	TBNK	f_MONO_Trait503	HLA DR++ monocyte %monocyte	26	-0.0521018	0.028332	-0.107632	0.00342886	0.0659188	-0.0298301	0.0754418	-0.177696	0.118036	0.695897	-0.0462073	0.0362362	-0.11723	0.0248156	0.202249	-0.0389767	0.0313796	-0.100481	0.0225274	0.225726	-0.056276	0.0375302	-0.129835	0.0172833	0.146789	34.1631	0.104467
PE	90001479	616	Relative count	Treg	f_Treg_Trait502	CD4 Treg %T cell	28	-0.0512984	0.0279998	-0.106178	0.00358125	0.0669369	-0.108467	0.0671995	-0.240179	0.0232436	0.118131	-0.0660309	0.0404443	-0.145302	0.01324	0.102546	-0.0632459	0.03732	-0.136393	0.00990142	0.10164	-0.0390089	0.0392696	-0.115977	0.0379596	0.32969	30.8727	0.276397
PE	90001769	648	MFI	B cell	Bcells.trait445	CD24 on IgD- CD38-	20	-0.109641	0.061069	-0.229337	0.0100538	0.0725947	-0.238227	0.12803	-0.489165	0.0127112	0.0783329	-0.181128	0.079495	-0.336939	-0.0253182	0.0226975	-0.250071	0.127233	-0.499448	-0.000694938	0.0641501	-0.216849	0.141738	-0.494655	0.0609575	0.143419	25.2484	0.152527
PE	90002004	561	MFI	Monocyte	mono.trait46	CCR2 on CD14+ CD16- monocyte	20	-0.0883621	0.049305	-0.185	0.00827568	0.0731084	-0.104097	0.119075	-0.337484	0.129291	0.392921	-0.101173	0.0751086	-0.248386	0.0460395	0.177971	-0.107642	0.0761255	-0.256848	0.0415642	0.173538	-0.0208664	0.0803484	-0.178349	0.136616	0.798043	13.7714	0.796851
PE	90001954	113	MFI	Myeloid cell	Blue.780.60.MDSC.trait6	CD33 on basophil	25	-0.0700359	0.039238	-0.146942	0.00687055	0.0742775	-0.0788781	0.0873367	-0.250058	0.0923017	0.375422	-0.105372	0.0558984	-0.214933	0.0041885	0.0594205	-0.0827857	0.0628264	-0.205925	0.0403541	0.200048	-0.0901545	0.0597851	-0.207333	0.0270244	0.145175	23.8231	0.471747
PE	90001996	463	MFI	Monocyte	mono.trait35	CX3CR1 on CD14+ CD16+ monocyte	18	0.0530108	0.0304578	-0.00668653	0.112708	0.0817773	-0.00687076	0.0824766	-0.168525	0.154783	0.934582	0.0434752	0.040149	-0.0352168	0.122167	0.278877	0.0394704	0.0354735	-0.0300577	0.108998	0.281337	0.0373978	0.0364612	-0.0340662	0.108862	0.320297	10.9697	0.858137
PE	90001448	371	Absolute count	cDC	DC_Trait524	CD11c+ monocyte AC	21	0.0804043	0.046482	-0.0107004	0.171509	0.0836671	0.00818011	0.111572	-0.2105	0.226861	0.942282	0.00973496	0.0658989	-0.119427	0.138897	0.882559	-0.0115153	0.0885687	-0.18511	0.162079	0.897853	0.0861916	0.0984622	-0.106794	0.279177	0.3923	19.6601	0.479366
PE	90001683	558	Relative count	Treg	Treg_Trait598	CD127- CD8br %CD8br	31	0.0552257	0.0319387	-0.00737407	0.117825	0.083788	0.0206825	0.0668101	-0.110265	0.15163	0.759026	0.0780226	0.0451118	-0.0103965	0.166442	0.0837125	0.0590212	0.0427745	-0.0248168	0.142859	0.177839	0.0549959	0.0458337	-0.0348381	0.14483	0.239889	34.3122	0.268525
PE	90001754	637	MFI	B cell	Bcells.trait389	CD20 on IgD- CD27-	22	-0.0497598	0.0288077	-0.106223	0.00670335	0.0841125	-0.14389	0.0886124	-0.31757	0.0297905	0.119333	-0.0312996	0.0458328	-0.121132	0.0585326	0.494664	-0.0224568	0.0455306	-0.111697	0.0667831	0.626972	-0.00601157	0.0440131	-0.0922773	0.0802541	0.892724	18.7674	0.600059
PE	90001450	240	Absolute count	cDC	DC_Trait526	CD62L- monocyte AC	37	-0.0306728	0.0177677	-0.0654976	0.00415196	0.0842898	-0.0598499	0.0505298	-0.158888	0.0391884	0.243997	-0.0413862	0.0274793	-0.0952456	0.0124732	0.132045	-0.0347726	0.0303486	-0.0942558	0.0247106	0.259449	0.00361361	0.0231049	-0.0416721	0.0488993	0.876616	30.877	0.710686
PE	90001650	19	Relative count	TBNK	TB_Trait571	HLA DR+ NK %CD3- lymphocyte	19	-0.0742215	0.0431519	-0.158799	0.0103561	0.085431	-0.0555555	0.110343	-0.271827	0.160716	0.620731	-0.131108	0.0674378	-0.263286	0.0010703	0.0518799	-0.0992672	0.0664167	-0.229444	0.0309094	0.15234	-0.0848502	0.0628397	-0.208016	0.0383156	0.194635	18.1572	0.445344
PE	90001639	296	Absolute count	TBNK	TB_Trait560	CD3- lymphocyte AC	21	-0.0852048	0.0502508	-0.183696	0.0132869	0.0899637	0.00508983	0.12257	-0.235148	0.245327	0.967288	-0.157824	0.0665405	-0.288243	-0.0274042	0.0176997	-0.141247	0.0702251	-0.278889	-0.0036062	0.0579598	-0.188933	0.0853245	-0.356169	-0.0216965	0.0392335	25.4925	0.183235
PE	90001939	8	MFI	Treg	Blue.780.60.CD25.trait5	CD25 on activated Treg	22	-0.0478016	0.0282174	-0.103108	0.00750457	0.0902568	-0.01858	0.0766906	-0.168893	0.131733	0.81092	-0.0677857	0.0418641	-0.149839	0.0142678	0.105407	-0.07611	0.0400242	-0.154557	0.00233745	0.0710322	-0.0769646	0.0375815	-0.150624	-0.00330478	0.0539249	19.2543	0.568828
PE	90001900	691	MFI	Treg	Blue.585.42.Treg.trait7	CD28 on resting Treg	23	0.0631625	0.0377607	-0.0108485	0.137173	0.0943857	0.0121818	0.0790349	-0.142727	0.16709	0.878911	0.0783697	0.051692	-0.0229466	0.179686	0.129497	0.0801787	0.0552128	-0.0280384	0.188396	0.160566	0.0449929	0.05993	-0.0724698	0.162456	0.461128	22.4581	0.43285
PE	90001901	119	MFI	Treg	Blue.585.42.Treg.trait8	CD28 on CD39+ resting Treg	23	0.0376709	0.0225266	-0.00648122	0.081823	0.094468	0.0751869	0.0582617	-0.039006	0.18938	0.210275	0.0457572	0.0269685	-0.00710104	0.0986154	0.089755	0.0462893	0.0276797	-0.00796298	0.100541	0.108625	0.0220993	0.0333231	-0.043214	0.0874127	0.514428	25.353	0.280496
PE	90002116	12	MFI	TBNK	Violet.510.50.TBNK.trait5	HLA DR on B cell	21	0.0902542	0.0548998	-0.0173493	0.197858	0.10018	0.263047	0.127257	0.0136235	0.51247	0.0519182	0.00669745	0.0677374	-0.126068	0.139463	0.921238	0.029428	0.0706651	-0.109076	0.167931	0.681521	0.072489	0.0874578	-0.0989282	0.243906	0.417483	31.6531	0.0471374
PE	90001844	602	MFI	Maturation stages of T cell	Blue.530.30.MT.trait6	CD3 on TD CD4+	30	0.0292294	0.0178245	-0.00570665	0.0641655	0.101038	0.0227363	0.072105	-0.118589	0.164062	0.754775	0.0371561	0.0255456	-0.0129131	0.0872254	0.145806	0.0349096	0.0223807	-0.00895659	0.0787758	0.129653	0.0289391	0.019842	-0.00995119	0.0678295	0.155836	26.0824	0.621086
PE	90001915	359	MFI	TBNK	Blue.670.LP.TBNK.trait3	CD45 on T cell	21	0.0684969	0.0419588	-0.0137423	0.150736	0.102578	0.106761	0.0990792	-0.087434	0.300956	0.294067	0.0721472	0.0611621	-0.0477306	0.192025	0.238157	0.0755913	0.0592065	-0.0404534	0.191636	0.216319	0.0639177	0.0590785	-0.0518761	0.179711	0.292833	10.9615	0.947215
PE	90001911	522	MFI	TBNK	Blue.670.LP.TBNK.trait11	CD45 on NK	24	0.0829921	0.0513269	-0.0176087	0.183593	0.105893	-0.0310518	0.131686	-0.289157	0.227053	0.815674	0.0149059	0.0710025	-0.124259	0.154071	0.833718	-0.0536868	0.0990838	-0.247891	0.140518	0.593145	0.0290075	0.108356	-0.183371	0.241386	0.791421	15.3823	0.88041
PE	90001929	566	MFI	Treg	Blue.670.LP.Treg.trait4	CD127 on CD28+ CD45RA+ CD8br	27	0.0426375	0.0263982	-0.00910291	0.094378	0.106274	0.112587	0.0559881	0.00285038	0.222324	0.0548113	0.0347365	0.0346006	-0.0330806	0.102554	0.315412	0.025388	0.0326157	-0.0385388	0.0893149	0.443361	0.00638338	0.0338268	-0.0599172	0.072684	0.851845	31.4708	0.211202
PE	90001999	6	MFI	Monocyte	mono.trait4	PDL-1 on CD14- CD16+ monocyte	19	0.079554	0.0493808	-0.0172324	0.17634	0.107173	0.0588115	0.0983109	-0.133878	0.251501	0.557147	0.0840734	0.0679847	-0.0491767	0.217323	0.216217	0.0882011	0.0776322	-0.063958	0.24036	0.270799	0.137705	0.0776934	-0.0145744	0.289984	0.0942455	19.6406	0.353415
PE	90001904	379	MFI	cDC	Blue.670.LP.cDC.trait2	CD86 on CD62L+ myeloid DC	211	0.000656586	0.000408538	-0.000144148	0.00145732	0.108019	0.00132253	0.00105186	-0.000739103	0.00338417	0.210029	0.000509328	0.000613232	-0.000692607	0.00171126	0.406221	0.00050621	0.000695843	-0.000857643	0.00187006	0.467744	0.00017547	0.000562235	-0.000926511	0.00127745	0.75528	178.57	0.943474
PE	90002079	505	Morphological parameter	TBNK	SSC.TBNK.trait2	SSC-A on lymphocyte	12	-0.104283	0.0652787	-0.232229	0.0236633	0.110154	-0.0595515	0.111682	-0.278449	0.159345	0.604485	-0.114874	0.0733981	-0.258734	0.0289867	0.117565	-0.144899	0.0936068	-0.328368	0.0385707	0.149907	-0.30712	0.107846	-0.518499	-0.095742	0.0173163	16.3337	0.129189
PE	90001558	18	Relative count	Maturation stages of T cell	MT_Trait532	TD CD8br %CD8br	19	-0.0611619	0.03845	-0.136524	0.0142001	0.11168	-0.0945297	0.077317	-0.246071	0.0570116	0.237239	-0.0485161	0.0537717	-0.153909	0.0568765	0.366919	-0.061092	0.048109	-0.155386	0.0332016	0.220303	-0.0704653	0.0590843	-0.18627	0.0453399	0.249398	7.95208	0.979341
PE	90001434	533	Relative count	B cell	BC_Trait56	Sw mem %lymphocyte	32	-0.0577889	0.0363949	-0.129123	0.0135451	0.112325	-0.0614152	0.100586	-0.258565	0.135734	0.545934	-0.0728784	0.0582954	-0.187137	0.0413806	0.211242	-0.0614152	0.0579365	-0.174971	0.0521403	0.297314	-0.0874769	0.0575017	-0.20018	0.0252263	0.138658	29.1175	0.563114
PE	90001575	102	Relative count	Maturation stages of T cell	MT_Trait560	Naive CD4+ %T cell	34	-0.0262879	0.0165816	-0.0587878	0.00621212	0.112884	-0.117667	0.0413981	-0.198807	-0.0365269	0.00762336	-0.0153847	0.0227478	-0.0599705	0.029201	0.498839	-0.0113093	0.0194433	-0.0494182	0.0267996	0.56475	-0.0186345	0.0198813	-0.0576019	0.0203329	0.355631	31.2474	0.554536
PE	90001428	592	Relative count	B cell	BC_Trait5	IgD- CD38dim %B cell	22	-0.0473192	0.0298619	-0.105849	0.0112102	0.113057	-0.0170837	0.0635034	-0.14155	0.107383	0.790539	-0.00190263	0.0393946	-0.0791161	0.0753108	0.96148	-0.00746022	0.0411876	-0.088188	0.0732675	0.858004	-0.0289208	0.0494202	-0.125784	0.0679428	0.564957	11.4617	0.953025
PE	90001887	590	MFI	Treg	Blue.585.42.Treg.trait11	CD28 on secreting Treg	28	0.0400868	0.0254547	-0.00980438	0.089978	0.115296	0.000397052	0.0605326	-0.118247	0.119041	0.994815	0.0552801	0.0388073	-0.0207822	0.131342	0.154308	0.0436685	0.0371605	-0.0291661	0.116503	0.250201	0.0695639	0.0363222	-0.0016276	0.140755	0.0665298	24.0911	0.625256
PE	90001407	213	Absolute count	B cell	BC_Trait26	Memory B cell AC	17	0.0550348	0.0353893	-0.0143283	0.124398	0.119916	0.018251	0.0713221	-0.12154	0.158042	0.801292	0.0297567	0.0461225	-0.0606435	0.120157	0.518819	0.0674429	0.0427977	-0.0164406	0.151326	0.134624	0.109305	0.0707365	-0.0293382	0.247949	0.14312	12.6696	0.696746
PE	90001972	354	Morphological parameter	TBNK	FSC.TBNK.trait3	FSC-A on T cell	15	-0.0702509	0.0452649	-0.15897	0.0184684	0.120664	-0.0955516	0.0922657	-0.276392	0.0852892	0.317941	-0.0876629	0.0607693	-0.206771	0.0314449	0.149146	-0.107563	0.0677373	-0.240328	0.0252023	0.134622	-0.0766455	0.0954585	-0.263744	0.110453	0.436456	14.8011	0.391888
PE	90001416	216	Absolute count	B cell	BC_Trait36	IgD+ CD24- AC	28	-0.0330033	0.021426	-0.0749983	0.00899177	0.123479	-0.0083194	0.0632435	-0.132277	0.115638	0.896319	-0.0190433	0.0321746	-0.0821055	0.0440188	0.553934	-0.0394149	0.025339	-0.0890794	0.0102496	0.131472	-0.0438183	0.0258109	-0.0944077	0.00677102	0.10151	23.2108	0.673639
PE	90002022	206	MFI	Maturation stages of T cell	Red.660.20.MT.trait1	CD4 on CD4+	20	0.0503723	0.0328066	-0.0139286	0.114673	0.124677	0.0778042	0.0960594	-0.110472	0.266081	0.427992	0.0555428	0.0453148	-0.0332742	0.14436	0.220308	0.0613811	0.0392939	-0.015635	0.138397	0.134767	0.0563473	0.0402657	-0.0225736	0.135268	0.178695	17.4913	0.556618
PE	90001772	500	MFI	B cell	Bcells.trait449	CD24 on unsw mem	16	-0.053177	0.0348306	-0.121445	0.0150909	0.126827	-0.0357094	0.06501	-0.163129	0.0917102	0.59089	-0.0236606	0.0469379	-0.115659	0.0683377	0.614203	-0.0126797	0.0461118	-0.103059	0.0776995	0.787085	-0.015294	0.046205	-0.105856	0.0752677	0.745544	16.0306	0.380021
PE	90001864	285	MFI	Treg	Blue.530.30.Treg.trait4	CD3 on CD28+ CD45RA+ CD8br	23	-0.0459152	0.0301277	-0.104965	0.0131351	0.127504	-0.0702164	0.087519	-0.241754	0.101321	0.430962	-0.0365763	0.0448143	-0.124412	0.0512598	0.414401	-0.0971208	0.0786587	-0.251292	0.0570503	0.229964	-0.0299034	0.0529869	-0.133758	0.0739508	0.578491	15.4801	0.840826
PE	90001449	253	Relative count	cDC	DC_Trait525	CD11c+ monocyte %monocyte	27	-0.0159017	0.0105164	-0.036514	0.00471047	0.130512	-0.0107031	0.0196243	-0.0491667	0.0277606	0.590128	-0.0230945	0.0163892	-0.0552174	0.00902833	0.158797	-0.0233983	0.0148412	-0.052487	0.00569038	0.126983	-0.0114565	0.0116033	-0.0341989	0.0112859	0.332932	15.0701	0.956038
PE	90001547	716	Relative count	Maturation stages of T cell	MT_Trait513	TD CD4+ %T cell	28	-0.0368026	0.0243621	-0.0845522	0.0109471	0.130877	-0.0363687	0.0642914	-0.16238	0.0896423	0.576279	-0.00570056	0.0349091	-0.0741225	0.0627213	0.870284	-0.0336389	0.0370799	-0.106316	0.0390378	0.372328	-0.105038	0.0385751	-0.180645	-0.029431	0.0114017	24.6309	0.59514
PE	90001801	266	MFI	B cell	Bcells.trait563	CD27 on IgD+ CD38- unsw mem	22	0.0436917	0.0289393	-0.0130293	0.100413	0.131102	-0.0215846	0.0708921	-0.160533	0.117364	0.763766	0.0688612	0.0397195	-0.00898905	0.146711	0.0829737	0.0565331	0.0401246	-0.0221111	0.135177	0.173489	0.0558654	0.0361032	-0.0148969	0.126628	0.13745	14.6115	0.841929
PE	90001944	473	MFI	cDC	Blue.780.60.cDC.trait1	CD123 on plasmacytoid DC	27	-0.0440225	0.0292262	-0.101306	0.0132609	0.131998	-0.0194428	0.0636039	-0.144106	0.105221	0.762278	-0.0022231	0.0408178	-0.082226	0.0777798	0.956565	-0.016437	0.041086	-0.0969655	0.0640916	0.692378	-0.0213801	0.0498723	-0.11913	0.0763696	0.671815	18.0948	0.872298
PE	90001440	493	Relative count	B cell	BC_Trait62	IgD- CD24- %lymphocyte	35	0.0228812	0.0152065	-0.00692356	0.052686	0.132402	0.0638012	0.0432376	-0.0209444	0.148547	0.149254	0.0152687	0.0183919	-0.0207794	0.0513168	0.406433	0.0158494	0.0151094	-0.0137649	0.0454638	0.301587	0.0249133	0.0173986	-0.00918801	0.0590147	0.161573	44.322	0.110716
PE	90001718	230	MFI	B cell	Bcells.trait159	BAFF-R on sw mem	16	0.0511023	0.0339708	-0.0154805	0.117685	0.132504	-0.0279817	0.0901648	-0.204705	0.148741	0.760573	0.0718964	0.0499018	-0.0259112	0.169704	0.149653	0.0769946	0.0551232	-0.0310469	0.185036	0.182806	0.069026	0.0432471	-0.0157383	0.15379	0.132789	7.19658	0.951963
PE	90001526	434	Relative count	Myeloid cell	MDSC_Trait26	CD33dim HLA DR+ CD11b+ %CD33dim HLA DR+	19	0.0672679	0.0447331	-0.020409	0.154945	0.132643	0.0665912	0.0747775	-0.0799726	0.213155	0.384933	0.0699672	0.0549878	-0.0378089	0.177743	0.203226	0.0632622	0.0619549	-0.0581694	0.184694	0.320735	0.0631717	0.111807	-0.15597	0.282313	0.579449	26.0071	0.0995967
PE	90001765	651	MFI	B cell	Bcells.trait438	CD24 on IgD+ CD24+	21	0.0512369	0.0341359	-0.0156696	0.118143	0.133364	0.0831993	0.0818729	-0.0772716	0.24367	0.32167	0.0823691	0.035984	0.0118406	0.152898	0.0220764	0.078793	0.0330071	0.0140991	0.143487	0.0269678	0.0740723	0.0429681	-0.0101451	0.15829	0.100961	43.0398	0.00201971
PE	90001906	479	MFI	cDC	Blue.670.LP.cDC.trait4	CD86 on granulocyte	21	0.0676421	0.0451321	-0.0208168	0.156101	0.133936	-0.0394102	0.10852	-0.252109	0.173288	0.720294	-0.0129466	0.0657764	-0.141868	0.115975	0.843963	-0.0282261	0.0930106	-0.210527	0.154075	0.764665	0.0724718	0.0917867	-0.10743	0.252374	0.439523	19.8408	0.467928
PE	90001997	236	MFI	Monocyte	mono.trait36	CX3CR1 on CD14+ CD16- monocyte	34	-0.0362814	0.0242227	-0.083758	0.0111952	0.134179	-0.0299841	0.0553681	-0.138506	0.0785375	0.591773	-0.0447629	0.0307819	-0.105095	0.0155695	0.145891	-0.0299841	0.0282398	-0.0853341	0.025366	0.296051	-0.0232502	0.0311753	-0.0843537	0.0378533	0.461238	38.616	0.230674
PE	90001611	30	Relative count	TBNK	TB_Trait523	CD4+ CD8dim %leukocyte	49	-0.0107699	0.00723083	-0.0249423	0.00340254	0.136372	-0.0256138	0.0156158	-0.0562207	0.00499305	0.10749	-0.00895151	0.0103507	-0.0292388	0.0113358	0.387136	-0.00782769	0.00815655	-0.0238145	0.00815915	0.342025	-0.0121302	0.00818017	-0.0281633	0.00390296	0.144782	61.4356	0.0921711
PE	90001437	254	Relative count	B cell	BC_Trait59	Naive-mature B cell %lymphocyte	17	0.0796836	0.0535168	-0.0252093	0.184576	0.136502	0.0625535	0.0975798	-0.128703	0.25381	0.530566	0.0604448	0.0695814	-0.0759348	0.196824	0.385016	0.0477768	0.0692229	-0.0879	0.183454	0.499966	-0.059227	0.105795	-0.266586	0.148132	0.583862	19.5896	0.239277
PE	90001622	724	Relative count	TBNK	TB_Trait540	NKT %T cell	30	0.0503212	0.0338704	-0.0160649	0.116707	0.137359	0.110119	0.0832339	-0.053019	0.273258	0.196169	0.0669548	0.0495331	-0.0301302	0.16404	0.176466	0.0590661	0.0442006	-0.027567	0.145699	0.191836	0.0180912	0.0499169	-0.079746	0.115928	0.719754	31.5842	0.338415
PE	90002041	137	MFI	Myeloid cell	Red.780.60.MDSC.trait1	CD45 on lymphocyte	22	-0.0678222	0.0461787	-0.158332	0.0226879	0.141916	0.0299949	0.119561	-0.204344	0.264334	0.804348	-0.0514384	0.0678878	-0.184498	0.0816217	0.448632	-0.00105619	0.0728966	-0.143933	0.141821	0.988577	0.0509745	0.0904553	-0.126318	0.228267	0.579336	16.4492	0.743908
PE	90001452	127	Absolute count	cDC	DC_Trait530	CD11c+ CD62L- monocyte AC	20	0.0651603	0.0445527	-0.022163	0.152484	0.143592	0.0504849	0.111935	-0.168907	0.269877	0.657079	0.0367404	0.0640726	-0.0888418	0.162323	0.566361	0.034543	0.066971	-0.0967201	0.165806	0.611951	-0.03649	0.075019	-0.183527	0.110547	0.632546	17.1285	0.581162
PE	90001564	279	Relative count	Maturation stages of T cell	MT_Trait543	CM DN (CD4-CD8-) %DN	15	0.0812157	0.0555454	-0.0276532	0.190085	0.1437	0.169351	0.134389	-0.0940514	0.432754	0.228214	0.109866	0.0811192	-0.0491276	0.26886	0.175616	0.135224	0.097632	-0.056135	0.326583	0.187716	0.194289	0.092701	0.0125954	0.375983	0.0562324	10.6275	0.715021
PE	90001604	246	Relative count	TBNK	TB_Trait510	T cell %lymphocyte	18	0.0503842	0.0346229	-0.0174766	0.118245	0.145606	0.05686	0.0779002	-0.0958243	0.209544	0.475385	0.0570592	0.0533441	-0.0474953	0.161614	0.28478	0.0447428	0.0537108	-0.0605304	0.150016	0.416378	0.0301146	0.0495926	-0.0670869	0.127316	0.552213	10.4503	0.883674
PE	90001688	99	Relative count	Treg	Treg_Trait603	CD28+ CD45RA+ CD8br %T cell	19	0.0984791	0.0677136	-0.0342396	0.231198	0.14585	0.175401	0.153388	-0.125238	0.476041	0.267805	0.11403	0.0836101	-0.0498454	0.277906	0.172619	0.142889	0.136878	-0.125392	0.411171	0.310342	0.233317	0.164881	-0.0898493	0.556482	0.175107	26.5263	0.088319
PE	90001880	446	MFI	Maturation stages of T cell	HVEM1000_150630.trait7	HVEM on CD45RA- CD4+	36	-0.050422	0.034735	-0.118503	0.0176585	0.146607	-0.119567	0.0876384	-0.291338	0.0522044	0.181176	-0.0654683	0.0524199	-0.168211	0.0372748	0.211694	-0.0919392	0.0553837	-0.200491	0.0166128	0.105841	-0.0816922	0.0573274	-0.194054	0.0306696	0.16327	38.4404	0.316464
PE	90001952	141	MFI	Myeloid cell	Blue.780.60.MDSC.trait3	CD33 on Mo MDSC	18	0.052155	0.0359461	-0.0182993	0.122609	0.146801	0.0979918	0.0747212	-0.0484617	0.244445	0.207149	0.113709	0.0432467	0.0289456	0.198473	0.00855572	0.10149	0.0542443	-0.00482904	0.207809	0.0786632	-0.00884983	0.0801266	-0.165898	0.148198	0.913428	27.3205	0.0535324
PE	90002111	94	MFI	Myeloid cell	Violet.510.50.MDSC.trait6	HLA DR on CD33dim HLA DR+ CD11b-	32	-0.0330192	0.0227736	-0.0776554	0.0116169	0.147088	-0.0877983	0.0674675	-0.220035	0.044438	0.202731	-0.0362774	0.0344776	-0.103853	0.0312987	0.292707	-0.04509	0.0290175	-0.101964	0.0117843	0.130361	-0.0450079	0.0280554	-0.0999964	0.0099806	0.119136	31.8933	0.421923
PE	90001543	420	Relative count	Maturation stages of T cell	MT_Trait509	EM CD4+ %CD4+	21	0.0422273	0.0291479	-0.0149027	0.0993572	0.147415	0.10776	0.0721697	-0.033693	0.249212	0.151009	0.0564406	0.0333052	-0.00883772	0.121719	0.0901428	0.0548024	0.0332219	-0.0103126	0.119917	0.114647	0.0125832	0.0479101	-0.0813205	0.106487	0.795653	28.3355	0.101693
PE	90001569	578	Absolute count	Maturation stages of T cell	MT_Trait548	EM DN (CD4-CD8-) AC	15	-0.0630971	0.0436334	-0.148619	0.0224244	0.148157	-0.0879513	0.0889255	-0.262245	0.0863427	0.339428	-0.057182	0.0607471	-0.176246	0.0618823	0.346545	-0.0818486	0.0572901	-0.194137	0.03044	0.17503	-0.113676	0.0575914	-0.226556	-0.000797345	0.0700391	8.33254	0.871292
PE	90001483	410	Absolute count	Treg	f_Treg_Trait506	CD39+ resting Treg AC	19	-0.0715965	0.0497072	-0.169023	0.0258297	0.149765	-0.0267291	0.0995287	-0.221805	0.168347	0.791325	-0.0502972	0.0547731	-0.157653	0.0570581	0.358471	-0.0413141	0.0539452	-0.147047	0.0644185	0.45369	-0.0475564	0.0731753	-0.19098	0.0958672	0.524444	30.1463	0.0360483
PE	90001549	404	Relative count	Maturation stages of T cell	MT_Trait523	CM CD8br %CD8br	90	-0.00611857	0.00426346	-0.014475	0.00223782	0.151254	-0.00459042	0.0104314	-0.0250359	0.015855	0.660961	-0.0015947	0.00626198	-0.0138682	0.0106788	0.798983	-0.00146082	0.00745661	-0.0160758	0.0131541	0.845128	-0.00617911	0.00523702	-0.0164437	0.00408546	0.241224	96.4485	0.276561
PE	90002050	131	MFI	Myeloid cell	Red.780.60.MDSC.trait5	CD45 on CD33dim HLA DR-	24	-0.0585751	0.0413768	-0.139674	0.0225235	0.156878	-0.0807723	0.0928455	-0.262749	0.101205	0.393309	-0.0762361	0.0532089	-0.180526	0.0280533	0.151924	-0.0976801	0.0538785	-0.203282	0.00792169	0.0829095	-0.0900817	0.0738306	-0.23479	0.0546262	0.23534	27.7286	0.22622
PE	90002024	262	MFI	Maturation stages of T cell	Red.660.20.MT.trait3	CD4 on naive CD4+	29	-0.0287595	0.0203777	-0.0686998	0.0111807	0.158149	0.010745	0.0541169	-0.0953241	0.116814	0.844048	-0.0322689	0.0302562	-0.091571	0.0270332	0.286187	-0.0425072	0.0278451	-0.0970836	0.0120691	0.138088	-0.0548414	0.0260652	-0.105929	-0.00375351	0.0448294	21.3738	0.809424
PE	90001663	422	Absolute count	Treg	Treg_Trait576	CD28- CD8dim AC	37	-0.0472237	0.0335338	-0.11295	0.0185026	0.15906	-0.0967199	0.0828347	-0.259076	0.065636	0.250633	-0.0595607	0.0460118	-0.149744	0.0306225	0.195505	-0.0548306	0.0419164	-0.136987	0.0273256	0.199133	-0.0147818	0.0481562	-0.109168	0.0796045	0.760697	44.3807	0.159319
PE	90002107	341	MFI	Myeloid cell	Violet.510.50.MDSC.trait1	HLA DR on HSC	15	0.0372017	0.0264631	-0.0146659	0.0890692	0.159785	0.0248324	0.0544149	-0.0818208	0.131486	0.655136	0.0468619	0.0331184	-0.0180502	0.111774	0.157074	0.0443238	0.0320634	-0.0185205	0.107168	0.188512	0.0591493	0.0403443	-0.0199255	0.138224	0.166385	11.9114	0.61342
PE	90001642	656	Absolute count	TBNK	TB_Trait563	B cell AC	24	-0.0628993	0.0447989	-0.150705	0.0249065	0.160308	-0.0919276	0.0997396	-0.287417	0.103562	0.366265	-0.0848705	0.0599636	-0.202399	0.0326581	0.156961	-0.0919276	0.0618141	-0.213083	0.0292281	0.150554	-0.156234	0.0688665	-0.291212	-0.0212558	0.0334479	26.9092	0.259851
PE	90002104	271	MFI	cDC	Violet.510.50.cDC.trait2	HLA DR on myeloid DC	15	0.0873426	0.0622618	-0.0346905	0.209376	0.160668	-0.0865042	0.133088	-0.347357	0.174349	0.526231	0.0802006	0.0853444	-0.0870744	0.247476	0.347356	-0.0123451	0.115313	-0.238359	0.213669	0.916262	0.221057	0.145153	-0.0634421	0.505556	0.151726	13.8468	0.461183
PE	90001477	541	Absolute count	TBNK	f_MONO_Trait505	HLA DR++ monocyte AC	27	0.0560952	0.040036	-0.0223754	0.134566	0.161179	0.0527063	0.0827046	-0.109395	0.214807	0.529512	-0.00786524	0.0418539	-0.0898989	0.0741684	0.850938	-0.0173336	0.0368585	-0.0895762	0.054909	0.64208	-0.0103641	0.0615312	-0.130965	0.110237	0.867596	59.1049	0.000220975
PE	90001716	719	MFI	B cell	Bcells.trait156	BAFF-R on naive-mature B cell	343	-2.9874e-05	2.13467e-05	-7.17137e-05	1.19656e-05	0.161673	-5.02556e-05	6.45084e-05	-0.000176692	7.61809e-05	0.436486	-2.81445e-05	3.38629e-05	-9.45157e-05	3.82268e-05	0.4059	-5.02556e-05	3.7689e-05	-0.000124126	2.36149e-05	0.183279	-3.54164e-05	3.03873e-05	-9.49756e-05	2.41428e-05	0.244632	376.091	0.0988998
PE	90001921	209	MFI	TBNK	Blue.670.LP.TBNK.trait9	CD45 on HLA DR+ CD8br	18	0.0600059	0.043325	-0.024911	0.144923	0.166046	0.0652158	0.0893323	-0.109876	0.240307	0.475309	0.0620893	0.0592706	-0.054081	0.17826	0.294843	0.0652158	0.0612727	-0.0548787	0.18531	0.302054	-0.00916805	0.076281	-0.158679	0.140343	0.905831	12.8199	0.748154
PE	90001866	421	MFI	Treg	Blue.530.30.Treg.trait6	CD3 on CD39+ CD8br	19	0.051449	0.0375805	-0.0222087	0.125107	0.170988	0.08931	0.0881953	-0.0835528	0.262173	0.324652	0.0837663	0.0548366	-0.0237134	0.191246	0.126621	0.0870419	0.0503703	-0.0116839	0.185768	0.101098	0.093694	0.059217	-0.0223713	0.209759	0.132026	10.237	0.923895
PE	90001646	567	Relative count	TBNK	TB_Trait567	NK %CD3- lymphocyte	26	0.0461651	0.0337823	-0.0200483	0.112378	0.171768	0.104328	0.0886675	-0.0694601	0.278117	0.250428	0.0484977	0.0525271	-0.0544553	0.151451	0.355856	0.0587253	0.0451978	-0.0298623	0.147313	0.205697	0.0460541	0.0495737	-0.0511103	0.143219	0.362137	26.3416	0.389555
PE	90001418	264	Absolute count	B cell	BC_Trait38	CD24+ CD27+ AC	19	-0.0309704	0.0227337	-0.0755283	0.0135876	0.173099	0.0142239	0.0729407	-0.12874	0.157188	0.847572	-0.0350539	0.0334121	-0.100542	0.0304339	0.294115	-0.0386247	0.0266381	-0.0908354	0.0135859	0.164265	-0.0472196	0.0271429	-0.10042	0.00598057	0.0999897	19.2036	0.379387
PE	90001429	221	Relative count	B cell	BC_Trait50	IgD+ CD38br %lymphocyte	20	-0.0320374	0.0235711	-0.0782368	0.0141621	0.17409	-0.0732488	0.0599585	-0.190768	0.0442699	0.236779	-0.0592473	0.0331448	-0.124211	0.00571646	0.0738518	-0.0638088	0.0325848	-0.127675	5.73605e-05	0.0650491	-0.0673919	0.0444103	-0.154436	0.0196524	0.146512	17.084	0.584174
PE	90001907	281	MFI	Maturation stages of T cell	Blue.670.LP.MT.trait1	CCR7 on naive CD4+	23	-0.0200442	0.0147477	-0.0489497	0.00886124	0.174101	-0.0268802	0.0380809	-0.101519	0.0477584	0.487677	-0.0297356	0.0205465	-0.0700069	0.0105356	0.147832	-0.0325803	0.0162193	-0.0643702	-0.000790387	0.0569948	-0.0355139	0.0196847	-0.074096	0.00306815	0.0855743	14.8995	0.866516
PE	90001548	203	Absolute count	Maturation stages of T cell	MT_Trait522	CM CD8br AC	20	-0.0329251	0.0242723	-0.0804989	0.0146486	0.174944	-0.0257624	0.0532873	-0.130206	0.0786807	0.634292	-0.0512775	0.0289061	-0.107933	0.00537857	0.0760748	-0.0215845	0.02287	-0.0664096	0.0232406	0.357123	-0.0203348	0.0296454	-0.0784398	0.0377702	0.501496	25.0959	0.15741
PE	90001651	418	Absolute count	TBNK	TB_Trait575	Granulocyte AC	25	-0.0472272	0.0348175	-0.115469	0.0210151	0.174965	-0.156713	0.0729125	-0.299622	-0.0138046	0.0419025	-0.0546126	0.042455	-0.137824	0.0285992	0.198316	-0.062668	0.0355685	-0.132382	0.0070463	0.0908218	-0.0580148	0.046188	-0.148543	0.0325137	0.221705	34.9941	0.0684884
PE	90001630	204	Absolute count	TBNK	TB_Trait548	CD8br NKT AC	16	-0.0654147	0.0482415	-0.159968	0.0291386	0.175104	-0.089111	0.112284	-0.309188	0.130966	0.43979	-0.0907291	0.0714941	-0.230858	0.0493993	0.204425	-0.0912985	0.0783002	-0.244767	0.0621699	0.261818	-0.102358	0.0761288	-0.251571	0.0468543	0.200155	10.9156	0.758552
PE	90001524	477	Absolute count	Myeloid cell	MDSC_Trait24	Gr MDSC AC	24	-0.0472211	0.0348416	-0.115511	0.0210685	0.17532	-0.0830681	0.0865328	-0.252672	0.0865362	0.347059	-0.0130689	0.0509779	-0.112986	0.0868478	0.797669	-0.0136184	0.0679209	-0.146743	0.119507	0.842849	-0.082339	0.0531996	-0.18661	0.0219323	0.135952	22.4412	0.493768
PE	90001459	335	Relative count	cDC	f_DC_Trait503	Myeloid DC %DC	18	-0.0511798	0.0378876	-0.125439	0.0230799	0.176749	-0.101572	0.0797181	-0.257819	0.054676	0.219759	-0.0636915	0.0558775	-0.173211	0.0458284	0.254352	-0.0648636	0.0509904	-0.164805	0.0350776	0.220473	-0.0669113	0.0563266	-0.177311	0.0434887	0.252201	8.69453	0.94936
PE	90001545	63	Absolute count	Maturation stages of T cell	MT_Trait511	TD CD4+ AC	22	0.027616	0.020498	-0.0125601	0.0677922	0.177899	0.00322288	0.0678227	-0.12971	0.136155	0.962549	0.0494977	0.0279451	-0.00527474	0.10427	0.0765197	0.0391422	0.0250388	-0.00993377	0.0882182	0.132935	0.0274205	0.0233775	-0.0183993	0.0732403	0.254599	19.4725	0.554857
PE	90001469	2	Relative count	cDC	f_DC_Trait517	CD62L- myeloid DC %DC	19	-0.0537093	0.0398848	-0.131884	0.024465	0.178106	-0.0168041	0.0801232	-0.173846	0.140237	0.836235	0.00689603	0.0530523	-0.0970865	0.110879	0.896578	-0.00653677	0.050137	-0.104805	0.0917318	0.897713	0.00674728	0.0562059	-0.103416	0.116911	0.905854	20.064	0.329231
PE	90002011	256	MFI	Monocyte	mono.trait6	CD64 on CD14+ CD16+ monocyte	25	0.0543982	0.0408409	-0.02565	0.134446	0.182875	0.0994111	0.112288	-0.120673	0.319495	0.384767	0.0713372	0.0580618	-0.0424639	0.185138	0.219206	0.0069099	0.0782353	-0.146431	0.160251	0.930354	0.090538	0.0826615	-0.0714785	0.252554	0.284728	25.9742	0.354475
PE	90001916	682	MFI	TBNK	Blue.670.LP.TBNK.trait4	CD45 on CD4+	30	0.0375415	0.0282123	-0.0177547	0.0928377	0.183295	0.0596903	0.0685051	-0.0745798	0.19396	0.390733	0.0616925	0.0404635	-0.0176159	0.141001	0.127347	0.0489981	0.056253	-0.0612577	0.159254	0.390891	0.0747397	0.0518759	-0.026937	0.176416	0.160748	25.1105	0.672498
PE	90001795	250	MFI	B cell	Bcells.trait512	CD25 on transitional	26	-0.0297893	0.0224061	-0.0737051	0.0141266	0.183677	-1.87635e-05	0.060394	-0.118391	0.118353	0.999755	-0.0178571	0.0323785	-0.081319	0.0456047	0.581282	-0.0360575	0.0257627	-0.0865523	0.0144374	0.17392	-0.0464508	0.0265135	-0.0984173	0.00551569	0.0925495	26.2166	0.396115
PE	90001643	358	Relative count	TBNK	TB_Trait564	B cell % CD3- lymphocyte	26	-0.0296088	0.022354	-0.0734226	0.014205	0.185323	-0.184182	0.0790243	-0.33907	-0.0292946	0.0281327	-0.0247408	0.0282575	-0.0801254	0.0306438	0.381275	-0.0228144	0.0256777	-0.0731427	0.0275139	0.382747	-0.0244716	0.0261041	-0.0756356	0.0266923	0.357859	27.6449	0.324457
PE	90001633	428	Absolute count	TBNK	TB_Trait551	CD8dim NKT AC	23	-0.036639	0.027741	-0.0910114	0.0177335	0.186585	0.052118	0.0843943	-0.113295	0.217531	0.54321	-0.0213591	0.0432443	-0.106118	0.0633997	0.621364	-0.0313369	0.0375408	-0.104917	0.042243	0.412835	-0.0718161	0.036531	-0.143417	-0.000215373	0.062671	20.3889	0.55873
PE	90001527	101	Absolute count	Myeloid cell	MDSC_Trait27	CD33dim HLA DR+ CD11b- AC	18	-0.0566462	0.0429678	-0.140863	0.0275708	0.18739	-0.0636144	0.0908434	-0.241667	0.114439	0.493236	-0.0352488	0.0561538	-0.14531	0.0748127	0.530188	-0.0294328	0.0726612	-0.171849	0.112983	0.690479	-0.0256355	0.146457	-0.31269	0.261419	0.863246	20.3095	0.258708
PE	90001420	77	Absolute count	B cell	BC_Trait4	IgD- CD38br AC	25	0.0408042	0.0310194	-0.0199939	0.101602	0.188362	-0.0186585	0.0829387	-0.181218	0.143901	0.823909	0.0640492	0.0464124	-0.0269191	0.155017	0.167586	0.0724212	0.0479884	-0.021636	0.166478	0.144316	0.0605709	0.0444388	-0.0265292	0.147671	0.186073	24.0046	0.461335
PE	90002008	350	MFI	Monocyte	mono.trait52	CCR2 on monocyte	26	-0.0732041	0.0561229	-0.183205	0.0367968	0.192113	0.0774167	0.14742	-0.211526	0.366359	0.604109	-0.0261076	0.0782725	-0.179522	0.127307	0.738721	0.0246366	0.0951192	-0.161797	0.21107	0.79775	-0.0256277	0.104425	-0.2303	0.179044	0.808219	34.618	0.0953451
PE	90001879	306	MFI	Maturation stages of T cell	HVEM1000_150630.trait6	HVEM on TD CD4+	24	-0.0485251	0.037289	-0.121612	0.0245613	0.193147	-0.0387625	0.0831286	-0.201695	0.12417	0.64539	-0.017572	0.0558523	-0.127042	0.0918986	0.753054	-0.0256025	0.0561855	-0.135726	0.0845211	0.652895	-0.000495764	0.0559737	-0.110204	0.109213	0.993013	16.4649	0.834656
PE	90001708	472	MFI	B cell	Bcells.trait142	BAFF-R on IgD+ CD38br	28	0.0462807	0.035797	-0.0238814	0.116443	0.196057	0.116027	0.0924118	-0.0650997	0.297155	0.220037	0.0234402	0.0503041	-0.0751559	0.122036	0.641238	0.00225652	0.0493222	-0.0944149	0.098928	0.963846	0.0337936	0.0542682	-0.072572	0.140159	0.538895	35.5417	0.125669
PE	90001976	639	Morphological parameter	TBNK	FSC.TBNK.trait7	FSC-A on NKT	19	-0.0468891	0.0363528	-0.118141	0.0243625	0.197109	0.0439786	0.0852933	-0.123196	0.211153	0.612398	0.0115553	0.0535211	-0.0933461	0.116457	0.829065	0.0327863	0.0635265	-0.0917256	0.157298	0.612064	-0.00821036	0.0707206	-0.146823	0.130402	0.908937	20.1477	0.324564
PE	90001741	71	MFI	B cell	Bcells.trait332	CD19 on IgD+	26	-0.0386841	0.0300371	-0.0975568	0.0201885	0.197788	-0.0554434	0.0808223	-0.213855	0.102968	0.499031	-0.0454721	0.0434516	-0.130637	0.0396931	0.295331	-0.0534549	0.0637755	-0.178455	0.0715451	0.409876	-0.0766139	0.0471094	-0.168948	0.0157206	0.116947	21.2019	0.681299
PE	90001930	303	MFI	Treg	Blue.670.LP.Treg.trait5	CD127 on CD28- CD8br	29	0.0380101	0.0295189	-0.0198469	0.0958672	0.197867	0.0879677	0.0800876	-0.069004	0.244939	0.281388	0.0614676	0.0468768	-0.0304109	0.153346	0.18977	0.104482	0.0628243	-0.0186541	0.227617	0.107453	0.0351916	0.0419997	-0.0471278	0.117511	0.409442	21.197	0.817041
PE	90001640	342	Relative count	TBNK	TB_Trait561	CD3- lymphocyte %lymphocyte	27	-0.0158756	0.0123471	-0.040076	0.00832479	0.198523	-0.0603652	0.0330944	-0.12523	0.00449984	0.0796624	-0.0170624	0.01717	-0.0507157	0.0165908	0.320352	-0.0164842	0.0128881	-0.0417449	0.00877649	0.212187	-0.0164539	0.0138612	-0.0436218	0.0107141	0.246368	26.8891	0.415165
PE	90002070	291	MFI	Treg	Red.780.60.Treg.trait9	CD4 on activated & secreting Treg	24	-0.0365279	0.0284294	-0.0922495	0.0191936	0.198839	-0.136905	0.079031	-0.291806	0.0179959	0.0966129	-0.0281292	0.0418878	-0.110229	0.0539708	0.501878	-0.0244141	0.0364475	-0.0958512	0.047023	0.509627	-0.00813318	0.0324411	-0.0717177	0.0554513	0.804368	30.5528	0.134181
PE	90001417	507	Relative count	B cell	BC_Trait37	CD24+ CD27+ %B cell	29	-0.0331975	0.0259064	-0.083974	0.0175789	0.200038	-0.00409894	0.0692737	-0.139875	0.131678	0.953237	-0.036279	0.0365929	-0.108001	0.035443	0.321479	-0.032941	0.0319001	-0.0954653	0.0295832	0.310614	-0.0613554	0.0332972	-0.126618	0.00390708	0.0763853	26.0273	0.571543
PE	90002015	219	MFI	cDC	Red.660.20.cDC.trait3	CCR2 on plasmacytoid DC	19	-0.0512498	0.0400877	-0.129822	0.0273221	0.201093	-0.012583	0.0864507	-0.182026	0.15686	0.885893	-0.017828	0.0568771	-0.129307	0.0936512	0.753941	-0.0165399	0.0790618	-0.171501	0.138421	0.836639	-0.0942679	0.0838951	-0.258702	0.0701665	0.276783	15.4758	0.629083
PE	90002098	84	MFI	Maturation stages of T cell	Violet.450.50.MT.trait1	CD45RA on naive CD4+	9	-0.131173	0.102606	-0.33228	0.0699337	0.201101	-0.0953288	0.152283	-0.393803	0.203145	0.548755	-0.132239	0.0926412	-0.313816	0.0493377	0.153455	-0.127267	0.108092	-0.339128	0.0845935	0.272876	-0.131546	0.621482	-1.34965	1.08656	0.8384	21.3189	0.00634695
PE	90001513	426	Absolute count	Treg	f_Treg_Trait542	CD4 Treg AC	31	0.032624	0.0255351	-0.0174248	0.0826727	0.201385	0.030657	0.0780185	-0.122259	0.183573	0.697138	0.0717224	0.039075	-0.00486468	0.148309	0.066431	0.047761	0.0367237	-0.0242175	0.119739	0.203315	0.0560273	0.0354848	-0.0135229	0.125577	0.125204	28.7962	0.528321
PE	90001425	614	Relative count	B cell	BC_Trait47	IgD- CD38br %lymphocyte	19	0.0393335	0.0308186	-0.0210709	0.0997379	0.201853	-0.0194622	0.0980953	-0.211729	0.172805	0.844955	0.0378281	0.0394874	-0.0395671	0.115223	0.338072	0.036389	0.036854	-0.0358449	0.108623	0.336543	0.0353793	0.039099	-0.0412547	0.112013	0.378183	18.3223	0.434619
PE	90001464	125	Absolute count	cDC	f_DC_Trait512	CD86+ myeloid DC AC	21	-0.026207	0.0208092	-0.066993	0.014579	0.207888	-0.00165995	0.0580323	-0.115403	0.112083	0.977464	-0.0294043	0.0249229	-0.0782531	0.0194446	0.238076	-0.0274998	0.0262725	-0.0789938	0.0239943	0.307717	-0.0196614	0.0318978	-0.0821811	0.0428583	0.544954	15.3795	0.754299
PE	90001512	235	Relative count	Treg	f_Treg_Trait541	CD25hi CD45RA- CD4 not Treg %T cell	29	0.0493646	0.039294	-0.0276517	0.126381	0.209012	0.0789484	0.11109	-0.138789	0.296686	0.483168	0.0187406	0.0575146	-0.0939879	0.131469	0.744545	0.0263644	0.0757584	-0.122122	0.174851	0.730438	0.079838	0.0754685	-0.0680802	0.227756	0.299475	30.3141	0.348364
PE	90001419	385	Relative count	B cell	BC_Trait39	CD20- %B cell	21	-0.0280067	0.0223614	-0.0718351	0.0158216	0.210403	-0.0277599	0.0544837	-0.134548	0.0790282	0.615972	-0.0270394	0.0276973	-0.0813261	0.0272472	0.328941	-0.0295642	0.0244874	-0.0775595	0.0184311	0.241393	-0.0339782	0.0264185	-0.0857584	0.0178021	0.213844	6.42348	0.998191
PE	90001570	133	Relative count	Maturation stages of T cell	MT_Trait549	EM DN (CD4-CD8-) %DN	17	0.0471059	0.0378225	-0.0270262	0.121238	0.212968	-0.00344013	0.0881537	-0.176221	0.169341	0.969354	0.0670182	0.0511022	-0.0331422	0.167179	0.189705	0.069764	0.0501059	-0.0284436	0.167972	0.182873	0.101614	0.0500347	0.00354631	0.199682	0.0603824	19.61	0.238302
PE	90001748	110	MFI	B cell	Bcells.trait380	CD20 on IgD+ CD38-	25	-0.0491993	0.0397918	-0.127191	0.0287927	0.216304	-0.0990726	0.119045	-0.332401	0.134256	0.413486	-0.0799697	0.0644522	-0.206296	0.0463566	0.214695	-0.0932155	0.0578818	-0.206664	0.0202328	0.120376	-0.113937	0.0622374	-0.235922	0.00804837	0.0801363	23.1168	0.512911
PE	90001910	513	MFI	TBNK	Blue.670.LP.TBNK.trait10	CD45 on B cell	29	-0.0515889	0.0421526	-0.134208	0.0310303	0.221005	-0.0824789	0.106813	-0.291832	0.126874	0.446476	-0.0370769	0.0680248	-0.170405	0.0962516	0.585719	-0.0446502	0.0757337	-0.193088	0.103788	0.560208	-0.0146575	0.0727828	-0.157312	0.127997	0.841906	24.8073	0.638302
PE	90002112	103	MFI	Myeloid cell	Violet.510.50.MDSC.trait7	HLA DR on CD33- HLA DR+	27	0.0317518	0.0259647	-0.0191391	0.0826426	0.221375	0.00241883	0.0631225	-0.121301	0.126139	0.969726	0.0167045	0.0384728	-0.0587022	0.0921113	0.66415	-0.000608583	0.0411211	-0.0812058	0.0799887	0.988305	0.0586241	0.034172	-0.00835299	0.125601	0.0986126	17.5218	0.892474
PE	90001713	465	MFI	B cell	Bcells.trait150	BAFF-R on IgD- CD38br	19	0.0401155	0.0328081	-0.0241884	0.104419	0.221431	0.105409	0.0944826	-0.0797769	0.290595	0.279247	-0.0115729	0.0486495	-0.106926	0.0837801	0.811972	0.00312688	0.0434298	-0.0819956	0.0882493	0.943397	0.0298948	0.0454678	-0.0592221	0.119012	0.519668	9.08983	0.957625
PE	90001445	667	Relative count	B cell	BC_Trait7	IgD- CD38- %B cell	37	-0.0220902	0.018195	-0.0577524	0.0135721	0.224718	-0.0256336	0.0529587	-0.129433	0.0781655	0.631296	0.00984152	0.028203	-0.0454364	0.0651195	0.727125	-0.00155055	0.0288764	-0.0581484	0.0550473	0.957474	-0.0134522	0.0219979	-0.056568	0.0296636	0.544806	35.4886	0.492739
PE	90001763	559	MFI	B cell	Bcells.trait401	CD20 on transitional	20	-0.0638453	0.0531456	-0.168011	0.0403202	0.229625	0.0954063	0.134061	-0.167354	0.358167	0.485321	-0.085136	0.0732447	-0.228696	0.0584237	0.245093	-0.156005	0.0895228	-0.33147	0.0194592	0.0975605	-0.10898	0.0915568	-0.288432	0.0704711	0.24939	9.60814	0.961959
PE	90001599	652	Relative count	TBNK	TB_ry_Trait528	DN (CD4-CD8-) %T cell	14	0.0743092	0.0619108	-0.047036	0.195654	0.230038	0.159125	0.126499	-0.0888139	0.407063	0.23055	0.188958	0.0766814	0.038662	0.339253	0.0137323	0.188307	0.0956071	0.000916605	0.375697	0.0705729	0.19722	0.0980071	0.00512648	0.389315	0.0671874	17.9029	0.161243
PE	90001764	700	MFI	B cell	Bcells.trait418	CD24 on CD24+ CD27+	22	-0.0610856	0.0510347	-0.161114	0.0389424	0.231329	-0.157626	0.123913	-0.400495	0.0852431	0.217254	-0.0946137	0.0729136	-0.237524	0.0482968	0.19442	-0.0786468	0.0857276	-0.246673	0.0893792	0.369348	-0.173805	0.0950134	-0.360031	0.0124212	0.0823097	19.852	0.530652
PE	90001753	703	MFI	B cell	Bcells.trait388	CD20 on IgD- CD24-	23	-0.0298336	0.0250139	-0.0788609	0.0191938	0.232996	-0.0544367	0.043671	-0.140032	0.0311584	0.225684	-0.0312936	0.0316457	-0.0933191	0.0307319	0.322724	-0.0380366	0.0272689	-0.0914836	0.0154104	0.176979	0.00775121	0.0347204	-0.0603009	0.0758033	0.825501	33.238	0.0586037
PE	90001940	659	MFI	Treg	Blue.780.60.CD25.trait6	CD25 on CD39+ activated Treg	19	0.0443567	0.0372003	-0.0285559	0.117269	0.233114	0.154455	0.0796827	-0.00172331	0.310633	0.0684233	0.0359894	0.048372	-0.0588198	0.130799	0.456868	0.03087	0.0442909	-0.0559401	0.11768	0.494717	0.0715687	0.0516719	-0.0297082	0.172846	0.183942	24.6111	0.13601
PE	90002064	151	MFI	Treg	Red.780.60.Treg.trait3	CD4 on resting Treg	19	-0.0576668	0.0483698	-0.152472	0.0371381	0.233181	-0.0740621	0.12459	-0.318258	0.170134	0.559611	-0.0332782	0.0613259	-0.153477	0.0869205	0.587374	0.00288978	0.056631	-0.108107	0.113887	0.959865	0.0757062	0.0698005	-0.0611028	0.212515	0.293238	23.9144	0.157853
PE	90001739	562	MFI	B cell	Bcells.trait329	CD19 on PB/PC	20	0.0338347	0.0285419	-0.0221075	0.0897769	0.235844	0.0412322	0.0736841	-0.103189	0.185653	0.582303	0.0353765	0.0402884	-0.0435887	0.114342	0.379899	0.0338786	0.034824	-0.0343765	0.102134	0.342851	0.0243672	0.0353875	-0.0449923	0.0937267	0.499866	10.7236	0.932786
PE	90001573	310	Relative count	Maturation stages of T cell	MT_Trait552	TD DN (CD4-CD8-) %DN	21	0.0291198	0.0246589	-0.0192117	0.0774513	0.237642	-0.0519531	0.0843719	-0.217322	0.113416	0.544995	0.0286498	0.0276394	-0.0255233	0.082823	0.299941	0.0266763	0.0267744	-0.0258015	0.0791541	0.33099	0.0499378	0.0384104	-0.0253465	0.125222	0.209114	22.6756	0.305001
PE	90001550	679	Relative count	Maturation stages of T cell	MT_Trait524	CM CD8br %T cell	28	-0.0419241	0.0356515	-0.111801	0.027953	0.239619	-0.096344	0.0839184	-0.260824	0.0681361	0.261011	-0.0775701	0.0539493	-0.183311	0.0281706	0.150482	-0.0754581	0.0527812	-0.178909	0.027993	0.16429	-0.0394949	0.0541325	-0.145595	0.0666048	0.472159	15.0372	0.968906
PE	90001847	42	MFI	TBNK	Blue.530.30.TBNK.trait4	CD3 on HLA DR+ T cell	28	0.0419241	0.0356515	-0.027953	0.111801	0.239619	0.096344	0.0830134	-0.0663622	0.25905	0.25597	0.0775701	0.0534214	-0.0271359	0.182276	0.14649	0.0754581	0.0500901	-0.0227185	0.173635	0.143564	0.0394949	0.0541325	-0.0666048	0.145595	0.472159	15.0372	0.968906
PE	90001436	588	Relative count	B cell	BC_Trait58	Memory B cell %lymphocyte	23	-0.039255	0.0335015	-0.104918	0.026408	0.241302	0.0653098	0.0715416	-0.0749117	0.205531	0.371195	-0.0829141	0.0429403	-0.167077	0.00124889	0.0534935	-0.0807129	0.0392762	-0.157694	-0.00373147	0.0519424	-0.0314717	0.0576852	-0.144535	0.0815913	0.591105	25.9369	0.254402
PE	90001817	694	MFI	B cell	Bcells.trait647	CD38 on PB/PC	26	-0.0442208	0.0377994	-0.118308	0.029866	0.242048	-0.0522618	0.0970814	-0.242541	0.138018	0.595111	-0.0514697	0.0580006	-0.165151	0.0622114	0.374863	-0.0551384	0.0648242	-0.182194	0.0719169	0.403074	-0.061408	0.0726751	-0.203851	0.0810353	0.406475	23.6814	0.537838
PE	90001995	623	MFI	Monocyte	mono.trait33	CX3CR1 on monocyte	26	-0.0368103	0.0315826	-0.0987123	0.0250917	0.243807	-0.0727901	0.0798803	-0.229355	0.0837752	0.370872	-0.0731948	0.0520685	-0.175249	0.0288596	0.159802	-0.0755802	0.0476121	-0.1689	0.0177396	0.124987	-0.0815303	0.0506121	-0.18073	0.0176693	0.12028	22.3563	0.615097
PE	90001986	487	MFI	Monocyte	mono.trait19	CD14 on CD14+ CD16- monocyte	21	0.0379922	0.0327141	-0.0261275	0.102112	0.245504	0.0261274	0.0717536	-0.11451	0.166764	0.719585	0.015433	0.0473041	-0.0772831	0.108149	0.744234	0.0177216	0.0448318	-0.0701486	0.105592	0.696812	0.00867604	0.0492702	-0.0878936	0.105246	0.862086	19.9124	0.46342
PE	90001750	386	MFI	B cell	Bcells.trait382	CD20 on IgD+ CD38- unsw mem	25	0.0337327	0.0290659	-0.0232365	0.090702	0.245821	0.00207695	0.0696163	-0.134371	0.138525	0.976446	0.0438803	0.0392038	-0.0329592	0.12072	0.263018	0.0377294	0.0352888	-0.0314366	0.106895	0.295632	0.0507167	0.0364186	-0.0206638	0.122097	0.177057	12.117	0.978558
PE	90001654	65	Absolute count	Treg	Treg_Trait506	CD28- DN (CD4-CD8-) AC	21	0.0248578	0.0214422	-0.017169	0.0668845	0.246338	0.013707	0.0373446	-0.0594884	0.0869024	0.717443	0.0109645	0.0262175	-0.0404218	0.0623509	0.67579	0.0031959	0.0257431	-0.0472605	0.0536523	0.902439	-0.00913674	0.028924	-0.0658277	0.0475542	0.755531	23.6958	0.255933
PE	90001912	451	MFI	TBNK	Blue.670.LP.TBNK.trait12	CD45 on HLA DR+ NK	23	-0.0588942	0.0509173	-0.158692	0.0409038	0.24741	-0.0807935	0.119803	-0.315608	0.154021	0.507092	-0.137089	0.067229	-0.268857	-0.00531983	0.0414371	-0.189687	0.0795031	-0.345513	-0.0338611	0.0260733	-0.174133	0.0922092	-0.354863	0.00659751	0.0728583	24.7006	0.311605
PE	90002060	39	MFI	TBNK	Red.780.60.TBNK.trait3	CD8 on HLA DR+ CD8br	26	0.024089	0.0209294	-0.0169326	0.0651107	0.249746	0.0436022	0.0512727	-0.0568922	0.144097	0.403175	0.0264064	0.027646	-0.0277799	0.0805926	0.339497	0.0292893	0.0241344	-0.018014	0.0765927	0.236244	0.0340548	0.0249896	-0.0149249	0.0830344	0.18561	24.6491	0.482169
PE	90001705	664	MFI	B cell	Bcells.trait139	BAFF-R on IgD+ CD38-	34	-0.0215993	0.018789	-0.0584258	0.0152271	0.25032	-0.0144941	0.0442769	-0.101277	0.0722885	0.745469	-0.00591497	0.0252514	-0.0554077	0.0435778	0.814796	-0.010965	0.0212417	-0.0525987	0.0306687	0.609157	-0.00681919	0.023329	-0.0525441	0.0389057	0.77194	36.3946	0.313546
PE	90002037	378	MFI	cDC	Red.780.60.cDC.trait3	CD80 on plasmacytoid DC	20	-0.0697862	0.0607668	-0.188889	0.0493168	0.250793	-0.122787	0.16071	-0.437779	0.192204	0.454234	-0.0416705	0.084617	-0.20752	0.124179	0.622394	-0.116853	0.145779	-0.40258	0.168874	0.432711	-0.24482	0.130957	-0.501497	0.0118562	0.0779161	20.7799	0.349089
PE	90002051	491	MFI	Myeloid cell	Red.780.60.MDSC.trait7	CD45 on basophil	16	0.0634489	0.0558632	-0.0460431	0.172941	0.256045	0.101716	0.116527	-0.126677	0.330108	0.396479	0.0392024	0.0688293	-0.0957029	0.174108	0.568976	0.0521262	0.0603173	-0.0660958	0.170348	0.401087	0.0582513	0.109248	-0.155874	0.272377	0.602255	19.6452	0.18597
PE	90001992	149	MFI	Monocyte	mono.trait28	CCR2 on CD14+ CD16+ monocyte	29	0.0167944	0.0147945	-0.0122029	0.0457917	0.256302	0.0157452	0.0358543	-0.0545292	0.0860195	0.663927	0.00751736	0.0169337	-0.0256727	0.0407074	0.657094	0.00599925	0.0147034	-0.0228194	0.0348179	0.686364	0.00595979	0.0164312	-0.0262454	0.038165	0.719644	37.738	0.103459
PE	90001542	453	Absolute count	Maturation stages of T cell	MT_Trait508	EM CD4+ AC	14	0.0669134	0.0595397	-0.0497843	0.183611	0.261078	0.0435322	0.115612	-0.183067	0.270131	0.712591	0.0797706	0.0716048	-0.0605748	0.220116	0.265262	0.0784504	0.0935497	-0.104907	0.261808	0.41685	0.326382	0.123044	0.0852155	0.567548	0.0210791	16.724	0.212229
PE	90001422	345	Relative count	B cell	BC_Trait43	CD20- CD38- %B cell	31	-0.0346639	0.0309107	-0.0952489	0.0259211	0.262109	-0.0411711	0.067553	-0.173575	0.0912328	0.546805	-0.0148583	0.0402625	-0.0937729	0.0640562	0.712101	-0.023657	0.0364064	-0.0950136	0.0476996	0.520764	-0.0558624	0.0530479	-0.159836	0.0481115	0.301011	36.7901	0.18334
PE	90002016	374	MFI	cDC	Red.660.20.cDC.trait4	CCR2 on CD62L+ plasmacytoid DC	8	0.0688154	0.0615129	-0.0517499	0.189381	0.263262	0.121972	0.120828	-0.114851	0.358795	0.346364	0.060749	0.079809	-0.0956767	0.217175	0.44655	0.058204	0.0842037	-0.106835	0.223243	0.511687	0.0235532	0.111265	-0.194525	0.241632	0.839359	4.29513	0.745226
PE	90001502	625	Relative count	Treg	f_Treg_Trait528	Activated & secreting Treg %CD4 Treg	15	0.034098	0.0304952	-0.0256727	0.0938687	0.263507	0.0161243	0.0705078	-0.122071	0.15432	0.822418	0.04213	0.0418577	-0.0399112	0.124171	0.314173	0.0505221	0.0410587	-0.0299529	0.130997	0.23879	0.00202705	0.0371041	-0.0706969	0.074751	0.957263	15.663	0.334388
PE	90001658	380	Relative count	Treg	Treg_Trait512	CD39+ CD4+ %T cell	22	0.0270284	0.0242177	-0.0204384	0.0744951	0.264398	0.0299652	0.0542589	-0.0763822	0.136313	0.586598	0.023442	0.0344497	-0.0440795	0.0909635	0.496207	0.0356535	0.0292747	-0.0217249	0.0930319	0.236772	0.0431968	0.0335698	-0.0226	0.108994	0.212868	16.8874	0.717908
PE	90001497	329	Relative count	Treg	f_Treg_Trait520	CD39+ secreting Treg %CD4 Treg	21	-0.0309036	0.027695	-0.0851859	0.0233786	0.264484	0.00277705	0.0609334	-0.116652	0.122207	0.964101	-0.00455806	0.0410225	-0.0849621	0.075846	0.911528	-0.0170599	0.0395635	-0.0946044	0.0604847	0.670934	-0.0328627	0.0419359	-0.115057	0.0493318	0.442911	14.9719	0.778013
PE	90001697	339	Relative count	Treg	Treg_Trait702	CD45RA- CD28- CD8br %T cell	20	-0.0417987	0.0374811	-0.115262	0.0316643	0.264767	-0.0121342	0.105101	-0.218131	0.193863	0.909298	-0.0568641	0.0534213	-0.16157	0.0478416	0.287126	-0.0531589	0.0475747	-0.146405	0.0400875	0.277764	-0.0598375	0.0518351	-0.161434	0.0417592	0.26344	18.9809	0.458063
PE	90002059	439	MFI	TBNK	Red.780.60.TBNK.trait2	CD8 on NKT	26	-0.0447793	0.0402888	-0.123745	0.0341868	0.266371	-0.0162994	0.105587	-0.22325	0.190651	0.878558	-0.0548816	0.0588294	-0.170187	0.0604241	0.350875	-0.069323	0.0586577	-0.184292	0.0456462	0.248396	-0.0662302	0.0569155	-0.177785	0.0453242	0.256001	33.1725	0.12681
PE	90001903	309	MFI	cDC	Blue.670.LP.cDC.trait1	CD86 on myeloid DC	27	-0.0272529	0.0245327	-0.075337	0.0208313	0.266621	-0.00723005	0.0513527	-0.107881	0.0934213	0.889119	-0.00198896	0.0345445	-0.0696962	0.0657183	0.954086	-0.00403145	0.0303408	-0.0634995	0.0554366	0.895318	-0.0112005	0.0348617	-0.0795295	0.0571285	0.750667	29.5877	0.285044
PE	90001482	168	Relative count	Treg	f_Treg_Trait505	Resting Treg %CD4	25	-0.0237037	0.0213388	-0.0655277	0.0181203	0.266643	-0.00521695	0.0536017	-0.110276	0.0998424	0.923274	-0.0180401	0.0318846	-0.080534	0.0444538	0.571536	-0.035635	0.025942	-0.0864812	0.0152113	0.182249	-0.0484434	0.0259408	-0.0992874	0.00240051	0.0746332	19.8264	0.706604
PE	90001670	624	Relative count	Treg	Treg_Trait585	CD39+ CD8br %T cell	20	0.0545418	0.0491248	-0.0417428	0.150826	0.266882	0.120074	0.100941	-0.0777709	0.317919	0.248879	0.0621738	0.0659504	-0.067089	0.191437	0.345816	0.084111	0.0687931	-0.0507234	0.218945	0.236406	-0.0211654	0.0846594	-0.187098	0.144767	0.805414	22.3576	0.266823
PE	90001825	241	MFI	B cell	Bcells.trait781	IgD on IgD+ CD38dim	19	0.031812	0.0286803	-0.0244014	0.0880254	0.267347	-0.0158581	0.0676896	-0.14853	0.116813	0.817415	0.0355767	0.0391922	-0.0412399	0.112393	0.36401	0.031148	0.0392543	-0.0457905	0.108086	0.437827	0.0525832	0.0448143	-0.0352528	0.140419	0.256831	15.649	0.617028
PE	90002069	185	MFI	Treg	Red.780.60.Treg.trait8	CD4 on CD39+ secreting Treg	23	0.0561357	0.050705	-0.043246	0.155517	0.268248	-0.0907654	0.116984	-0.320055	0.138524	0.446083	0.035696	0.0766446	-0.114528	0.185919	0.641406	-0.00535453	0.0892489	-0.180282	0.169573	0.952701	0.0467669	0.102478	-0.154091	0.247625	0.652817	21.4713	0.491799
PE	90001442	441	Relative count	B cell	BC_Trait64	CD24+ CD27+ %lymphocyte	24	-0.0299788	0.0271438	-0.0831806	0.0232229	0.269399	-0.0877723	0.0702929	-0.225546	0.0500018	0.224349	-0.0187206	0.0375526	-0.0923237	0.0548826	0.618121	-0.0125456	0.0311386	-0.0735773	0.0484861	0.690746	-0.0169777	0.0357115	-0.0869723	0.0530169	0.63918	27.3602	0.240946
PE	90001546	166	Relative count	Maturation stages of T cell	MT_Trait512	TD CD4+ %CD4+	31	-0.0371824	0.0336976	-0.10323	0.0288648	0.269846	-0.0326238	0.0914801	-0.211925	0.146677	0.723871	-0.0185143	0.0529992	-0.122393	0.0853642	0.726841	-0.0326238	0.0602058	-0.150627	0.0853795	0.59191	-0.10156	0.065778	-0.230485	0.0273651	0.133437	26.382	0.655497
PE	90001402	584	Relative count	B cell	BC_Trait21	Sw mem %B cell	29	0.030764	0.0281107	-0.0243331	0.0858611	0.273786	-0.0915857	0.0776379	-0.243756	0.0605846	0.248065	0.0152272	0.0450363	-0.0730439	0.103498	0.73528	0.00578724	0.0573684	-0.106655	0.118229	0.920366	0.0563506	0.0389289	-0.0199501	0.132651	0.159263	31.9412	0.276911
PE	90001902	91	MFI	Treg	Blue.585.42.Treg.trait9	CD28 on activated Treg	20	-0.0399588	0.0368972	-0.112277	0.0323597	0.278819	-0.0642295	0.0898254	-0.240287	0.111828	0.483274	-0.0690052	0.051272	-0.169498	0.031488	0.178347	-0.0519275	0.0497504	-0.149438	0.0455833	0.309695	-0.0201671	0.0553405	-0.128635	0.0883004	0.719792	16.0578	0.653419
PE	90002105	55	MFI	cDC	Violet.510.50.cDC.trait3	HLA DR on plasmacytoid DC	24	0.0420578	0.0389595	-0.0343029	0.118418	0.280354	0.00216886	0.10397	-0.201612	0.20595	0.983537	0.0169751	0.050646	-0.082291	0.116241	0.737495	0.0160589	0.0512244	-0.0843409	0.116459	0.756725	-0.0113985	0.0524875	-0.114274	0.091477	0.83008	29.5836	0.161731
PE	90001692	478	Relative count	Treg	Treg_Trait607	CD28+ CD45RA- CD8br %CD8br	25	-0.0366051	0.034038	-0.10332	0.0301094	0.282187	-0.0412241	0.0908768	-0.219343	0.136895	0.654174	-0.0131033	0.0541809	-0.119298	0.0930911	0.808901	-0.0196119	0.0528167	-0.123133	0.0839087	0.713656	-0.0719716	0.0509914	-0.171915	0.0279714	0.171498	18.5275	0.776695
PE	90001398	395	Absolute count	B cell	BC_Trait18	Unsw mem AC	27	-0.0451997	0.0427704	-0.12903	0.0386302	0.290603	-0.072173	0.106295	-0.280511	0.136165	0.503146	-0.0404694	0.0578663	-0.153887	0.0729485	0.484326	-0.0300771	0.065948	-0.159335	0.099181	0.652124	-0.0604798	0.0689595	-0.19564	0.0746807	0.388818	31.1929	0.221165
PE	90001759	293	MFI	B cell	Bcells.trait397	CD20 on naive-mature B cell	20	-0.0428844	0.0406028	-0.122466	0.0366971	0.29088	0.0197609	0.0861735	-0.149139	0.188661	0.821074	-0.0242357	0.0553316	-0.132686	0.0842142	0.66138	-0.0100299	0.0612783	-0.130135	0.110075	0.871713	-0.032161	0.0912707	-0.211052	0.14673	0.728653	16.9959	0.590149
PE	90002012	188	MFI	Monocyte	mono.trait7	CX3CR1 on CD14- CD16+ monocyte	17	0.0467407	0.044276	-0.0400402	0.133522	0.291121	-0.0559174	0.0937759	-0.239718	0.127883	0.559326	0.00547004	0.0626619	-0.117347	0.128287	0.930437	0.00605776	0.0613304	-0.11415	0.126265	0.922546	0.0178966	0.0673719	-0.114152	0.149946	0.794134	17.7989	0.335803
PE	90001408	17	Relative count	B cell	BC_Trait27	Naive-mature B cell %B cell	29	0.0173067	0.0164196	-0.0148756	0.0494891	0.291868	0.0316575	0.0399211	-0.0465879	0.109903	0.434446	-0.00187056	0.0240936	-0.0490939	0.0453528	0.938117	0.0114088	0.0201211	-0.0280287	0.0508462	0.575229	0.0221719	0.0210328	-0.0190523	0.0633962	0.301152	24.0111	0.680949
PE	90001867	375	MFI	Treg	Blue.530.30.Treg.trait7	CD3 on CD4+	23	0.0476056	0.0453243	-0.04123	0.136441	0.293565	-0.0401006	0.0928388	-0.222065	0.141864	0.669991	0.0629966	0.0614497	-0.0574448	0.183438	0.305282	0.0529014	0.0592174	-0.0631647	0.168967	0.381343	0.0115755	0.0765983	-0.138557	0.161708	0.881324	23.5799	0.36963
PE	90001631	201	Relative count	TBNK	TB_Trait549	CD8br NKT %T cell	15	0.034617	0.0331542	-0.0303652	0.0995992	0.296429	0.0402421	0.0693671	-0.0957174	0.176202	0.571045	0.0277754	0.0364619	-0.0436898	0.0992407	0.446199	0.0172545	0.0310214	-0.0435474	0.0780565	0.586845	0.0330779	0.0401216	-0.0455604	0.111716	0.424558	23.2062	0.0569958
PE	90001572	594	Absolute count	Maturation stages of T cell	MT_Trait551	TD DN (CD4-CD8-) AC	27	0.0290915	0.0280902	-0.0259654	0.0841483	0.300368	-0.0360616	0.0722126	-0.177598	0.105475	0.621711	0.0137817	0.0442411	-0.0729309	0.100494	0.75541	0.00508816	0.0529613	-0.098716	0.108892	0.924199	0.090535	0.0464506	-0.000508131	0.181578	0.0625932	23.677	0.594428
PE	90001987	79	MFI	Monocyte	mono.trait2	CD64 on CD14+ CD16- monocyte	36	0.0286294	0.0277254	-0.0257123	0.0829711	0.301788	0.148516	0.0622622	0.0264816	0.27055	0.0226106	0.0545511	0.0350353	-0.0141181	0.12322	0.119463	0.0301259	0.0310967	-0.0308236	0.0910753	0.339302	0.0163179	0.0355895	-0.0534375	0.0860733	0.649509	48.5518	0.06356
PE	90001751	274	MFI	B cell	Bcells.trait383	CD20 on IgD+ CD38br	29	-0.0244778	0.023735	-0.0709984	0.0220429	0.302403	-0.0178144	0.0505734	-0.116938	0.0813095	0.727289	-0.00666188	0.0291718	-0.0638385	0.0505148	0.819361	-0.0218444	0.0248911	-0.0706308	0.0269421	0.38763	-0.017271	0.0309302	-0.0778942	0.0433522	0.581182	39.8457	0.0682485
PE	90001704	540	MFI	B cell	Bcells.trait138	BAFF-R on IgD+ CD24-	30	-0.0190372	0.018628	-0.055548	0.0174737	0.306796	-0.0148543	0.0380597	-0.0894514	0.0597428	0.699174	-0.033995	0.0234289	-0.0799157	0.0119256	0.146783	-0.0340533	0.0205697	-0.07437	0.00626333	0.108605	-0.0224551	0.022856	-0.0672529	0.0223427	0.334288	38.3106	0.115583
PE	90001412	184	Absolute count	B cell	BC_Trait32	IgD+ CD24+ AC	29	0.0539263	0.0527953	-0.0495525	0.157405	0.307055	0.113564	0.132507	-0.14615	0.373278	0.398699	0.0800793	0.0675466	-0.052312	0.212471	0.235803	0.0647718	0.107902	-0.146717	0.27626	0.553147	-0.0406765	0.0971471	-0.231085	0.149732	0.67874	39.9408	0.0669342
PE	90002092	574	MFI	Myeloid cell	Violet.450.50.MDSC.trait13	CD11b on Gr MDSC	19	0.0307535	0.0301178	-0.0282774	0.0897845	0.307203	0.0123382	0.0665637	-0.118127	0.142803	0.85502	0.0431154	0.0430853	-0.0413318	0.127563	0.316973	0.0375858	0.0456856	-0.051958	0.12713	0.421442	0.0555958	0.0441878	-0.0310122	0.142204	0.225337	15.482	0.628649
PE	90001779	167	MFI	B cell	Bcells.trait491	CD25 on IgD+ CD24-	27	0.0450034	0.0442151	-0.0416581	0.131665	0.308759	-0.108166	0.116901	-0.337292	0.120961	0.363334	0.0578221	0.0700827	-0.07954	0.195184	0.40934	-0.00458215	0.084615	-0.170428	0.161263	0.957227	0.0731539	0.0718372	-0.067647	0.213955	0.318276	25.3319	0.500259
PE	90001743	162	MFI	B cell	Bcells.trait335	CD20 on B cell	26	0.0530458	0.0521992	-0.0492647	0.155356	0.309526	0.0996826	0.128517	-0.152211	0.351576	0.445239	0.025348	0.0699936	-0.111839	0.162535	0.717241	0.0225793	0.10425	-0.181752	0.22691	0.830287	0.0781335	0.111905	-0.141201	0.297468	0.491756	29.9223	0.227213
PE	90001499	707	Relative count	Treg	f_Treg_Trait522	Activated & resting Treg % CD4 Treg	24	0.0248637	0.0245302	-0.0232154	0.0729429	0.310775	0.0326987	0.0619136	-0.088652	0.154049	0.602465	-0.00308897	0.0366979	-0.0750169	0.068839	0.932919	0.0141381	0.0318999	-0.0483858	0.0766619	0.661762	0.0316803	0.0322243	-0.0314793	0.0948399	0.336238	15.9858	0.855876
PE	90001758	387	MFI	B cell	Bcells.trait395	CD20 on memory B cell	24	-0.0392768	0.0388817	-0.115485	0.0369314	0.312418	-0.113628	0.107043	-0.323432	0.0961757	0.299474	0.0151743	0.0554754	-0.0935575	0.123906	0.784444	0.0509459	0.0751175	-0.0962843	0.198176	0.504401	0.0789592	0.0776414	-0.0732181	0.231136	0.320221	25.6139	0.319428
PE	90001605	140	Relative count	TBNK	TB_Trait511	T cell %leukocyte	29	0.0380119	0.0376514	-0.0357849	0.111809	0.3127	0.0215254	0.0774351	-0.130247	0.173298	0.78307	-0.0176571	0.0420155	-0.100008	0.0646933	0.674301	-0.000846292	0.0439071	-0.0869043	0.0852117	0.984759	0.0144269	0.0567092	-0.0967232	0.125577	0.801113	55.2764	0.00157448
PE	90001777	722	MFI	B cell	Bcells.trait471	CD25 on CD24+ CD27+	28	0.0215203	0.0214036	-0.0204308	0.0634713	0.31468	0.0159901	0.0512231	-0.084407	0.116387	0.757312	0.0325114	0.028428	-0.0232075	0.0882302	0.252774	0.0258927	0.0263087	-0.0256723	0.0774576	0.33376	0.036606	0.0258452	-0.0140506	0.0872625	0.168541	15.9813	0.953303
PE	90001821	619	MFI	B cell	Bcells.trait776	IgD on IgD+ CD24-	19	0.0294318	0.0294645	-0.0283186	0.0871822	0.317847	0.060883	0.0626322	-0.0618762	0.183642	0.343897	0.00966296	0.0407339	-0.0701755	0.0895014	0.812485	0.00501027	0.0345838	-0.0627741	0.0727946	0.886421	-0.0141689	0.0374185	-0.0875092	0.0591715	0.709629	14.7721	0.677551
PE	90001863	192	MFI	Treg	Blue.530.30.Treg.trait3	CD3 on CD28+ CD45RA- CD8br	18	-0.0494291	0.0495963	-0.146638	0.0477796	0.318944	-0.0196237	0.0999947	-0.215613	0.176366	0.846743	-0.0501884	0.0750405	-0.197268	0.096891	0.503612	-0.0459181	0.0739429	-0.190846	0.09901	0.542841	-0.105644	0.0849664	-0.272178	0.0608906	0.231647	13.8534	0.67745
PE	90001736	191	MFI	B cell	Bcells.trait325	CD19 on memory B cell	18	0.0477209	0.0479537	-0.0462683	0.14171	0.319666	0.0370376	0.092925	-0.145095	0.219171	0.695168	0.0549263	0.0634727	-0.0694801	0.179333	0.386845	0.0433157	0.0719892	-0.0977831	0.184414	0.555315	0.0373595	0.0802606	-0.119951	0.19467	0.647863	7.93532	0.96791
PE	90001711	212	MFI	B cell	Bcells.trait148	BAFF-R on IgD- CD27-	20	-0.0266014	0.0269091	-0.0793431	0.0261404	0.322876	-0.0774005	0.0710556	-0.216669	0.0618685	0.289648	-0.0221711	0.0327257	-0.0863136	0.0419713	0.498099	-0.0319836	0.0334814	-0.0976071	0.0336398	0.35144	-0.0648192	0.0341822	-0.131816	0.00217781	0.0740905	21.5465	0.307401
PE	90001626	152	Relative count	TBNK	TB_Trait544	HLA DR+ CD4+ %lymphocyte	16	-0.026379	0.0268238	-0.0789536	0.0261956	0.325401	-0.0751172	0.0860353	-0.243746	0.0935119	0.396372	-0.0274809	0.0329388	-0.092041	0.0370793	0.404112	-0.0264278	0.0285059	-0.0822994	0.0294438	0.368553	-0.029854	0.0312517	-0.0911072	0.0313992	0.355643	13.188	0.587778
PE	90001597	397	Relative count	TBNK	TB_ry_Trait525	CD8dim %T cell	18	-0.0278259	0.0284592	-0.0836059	0.0279541	0.328199	0.00711396	0.0608915	-0.112233	0.126461	0.908364	-0.0373697	0.042541	-0.12075	0.0460107	0.379706	-0.0189954	0.0442362	-0.105698	0.0677076	0.673019	-0.0206849	0.0488492	-0.116429	0.0750595	0.677608	8.40412	0.957126
PE	90001805	462	MFI	B cell	Bcells.trait570	CD27 on memory B cell	31	-0.0362709	0.0374526	-0.109678	0.0371363	0.332821	-0.127816	0.0782774	-0.281239	0.0256081	0.112953	-0.0453258	0.0483553	-0.140102	0.0494505	0.348579	-0.0602342	0.0449776	-0.14839	0.0279219	0.190563	-0.0613982	0.0530365	-0.16535	0.0425534	0.25645	44.5855	0.0421665
PE	90001783	32	MFI	B cell	Bcells.trait495	CD25 on IgD+ CD38br	23	-0.0183897	0.018994	-0.0556179	0.0188385	0.332951	-0.0376056	0.0528847	-0.14126	0.0660484	0.484502	-0.0310612	0.0259622	-0.0819471	0.0198247	0.231541	-0.0252179	0.0202764	-0.0649597	0.0145239	0.226697	-0.0234659	0.0227084	-0.0679744	0.0210426	0.313191	20.3025	0.564121
PE	90001725	123	MFI	B cell	Bcells.trait309	CD19 on IgD+ CD24-	22	-0.0286715	0.0297452	-0.0869722	0.0296291	0.335095	-0.038813	0.0692984	-0.174638	0.0970119	0.581348	-0.0301131	0.0435428	-0.115457	0.0552309	0.489205	-0.032767	0.0434935	-0.118014	0.0524802	0.459587	-0.0411971	0.0437111	-0.126871	0.0444766	0.35719	16.8809	0.7183
PE	90001942	275	MFI	Treg	Blue.780.60.CD25.trait8	CD25 on CD39+ secreting Treg	24	0.0377535	0.0396896	-0.0400381	0.115545	0.341493	0.0482457	0.0902612	-0.128666	0.225158	0.598117	0.0221294	0.0554243	-0.0865022	0.130761	0.689692	0.0430983	0.0726204	-0.0992376	0.185434	0.558656	0.0759362	0.0832535	-0.0872407	0.239113	0.371599	24.0567	0.400677
PE	90001960	36	MFI	Treg	Blue.780.60.Treg.trait4	CD25 on CD4+	19	-0.0357228	0.0380758	-0.110351	0.0389058	0.348141	0.00864593	0.0915891	-0.170869	0.18816	0.925835	0.0202414	0.0545033	-0.086585	0.127068	0.710355	0.0183483	0.0502177	-0.0800784	0.116775	0.719089	0.00692611	0.0562648	-0.103353	0.117205	0.903473	22.4167	0.214011
PE	90001813	117	MFI	B cell	Bcells.trait641	CD38 on IgD+ CD38dim	19	0.0194812	0.0207672	-0.0212225	0.0601849	0.348205	0.00596793	0.0744026	-0.139861	0.151797	0.936954	0.0413632	0.0246617	-0.0069737	0.0897002	0.0934984	0.0386281	0.0231208	-0.00668877	0.0839449	0.112076	0.0407835	0.0231217	-0.00453501	0.086102	0.0957165	19.4718	0.363328
PE	90001468	25	Absolute count	cDC	f_DC_Trait516	CD62L- myeloid DC AC	26	0.0412059	0.0439787	-0.0449924	0.127404	0.348784	0.117203	0.107568	-0.0936296	0.328036	0.286291	0.0403873	0.0666391	-0.0902253	0.171	0.544474	0.0401415	0.0697486	-0.0965658	0.176849	0.570087	0.0586031	0.0730354	-0.0845462	0.201752	0.4302	30.4954	0.206275
PE	90001629	514	Relative count	TBNK	TB_Trait547	HLA DR+ CD8br %lymphocyte	20	0.0295661	0.0315794	-0.0323296	0.0914617	0.349147	0.0606031	0.0697205	-0.0760491	0.197255	0.39557	0.0369277	0.0469776	-0.0551485	0.129004	0.431827	0.0388895	0.0452294	-0.0497601	0.127539	0.400603	0.0346003	0.0466541	-0.0568417	0.126042	0.467875	17.5237	0.554437
PE	90001920	269	MFI	TBNK	Blue.670.LP.TBNK.trait8	CD45 on HLA DR+ CD4+	19	0.0191277	0.0205096	-0.0210711	0.0593264	0.351015	0.0210739	0.040631	-0.0585629	0.100711	0.610312	0.0118684	0.0275992	-0.042226	0.0659629	0.667175	0.00949578	0.0252393	-0.0399733	0.0589649	0.711144	0.0247231	0.0298902	-0.0338618	0.0833079	0.419624	13.7941	0.74241
PE	90001574	348	Relative count	Maturation stages of T cell	MT_Trait553	TD DN (CD4-CD8-) %T cell	24	0.0279553	0.0300132	-0.0308704	0.0867811	0.351628	0.00874019	0.0687409	-0.125992	0.143472	0.899929	0.000944371	0.0359566	-0.0695306	0.0714194	0.979047	0.00544037	0.0288454	-0.0510965	0.0619773	0.852057	-0.00493076	0.0337363	-0.071054	0.0611924	0.885129	36.8414	0.0337783
PE	90001655	654	Relative count	Treg	Treg_Trait507	CD28+ DN (CD4-CD8-) %T cell	22	-0.0430174	0.0463828	-0.133928	0.0478929	0.353697	-0.301685	0.127718	-0.552013	-0.0513569	0.0279045	-0.068913	0.0504203	-0.167737	0.0299108	0.171697	-0.0838546	0.0553092	-0.192261	0.0245515	0.144402	-0.110391	0.0738398	-0.255117	0.0343352	0.150526	37.9352	0.0131159
PE	90001458	276	Absolute count	cDC	f_DC_Trait502	Myeloid DC AC	25	0.038988	0.0422176	-0.0437586	0.121734	0.355747	0.000786276	0.0807503	-0.157484	0.159057	0.992312	0.0260816	0.0546729	-0.0810772	0.13324	0.633328	0.03764	0.0599739	-0.0799088	0.155189	0.536188	-0.0152656	0.0765919	-0.165386	0.134855	0.843771	30.0661	0.182572
PE	90001786	635	MFI	B cell	Bcells.trait501	CD25 on IgD- CD27-	26	-0.0358577	0.039011	-0.112319	0.0406038	0.358007	-0.0160325	0.0875823	-0.187694	0.155629	0.85623	-0.0348302	0.0518828	-0.13652	0.06686	0.502013	-0.0241031	0.0490776	-0.120295	0.0720891	0.627624	-0.0422804	0.0602999	-0.160468	0.0759074	0.489942	30.2591	0.214734
PE	90001565	383	Relative count	Maturation stages of T cell	MT_Trait544	CM DN (CD4-CD8-) %T cell	23	0.040982	0.0446216	-0.0464763	0.12844	0.358392	0.172471	0.11586	-0.0546148	0.399557	0.150785	0.0147117	0.0665834	-0.115792	0.145215	0.82513	-0.0386946	0.0923477	-0.219696	0.142307	0.679272	0.0338626	0.0716235	-0.106519	0.174245	0.641242	28.522	0.15902
PE	90001828	474	MFI	B cell	Bcells.trait787	IgD on transitional	24	-0.0364919	0.0398373	-0.114573	0.0415892	0.359655	0.00241125	0.096007	-0.185763	0.190585	0.98018	-0.0300361	0.0647678	-0.156981	0.0969088	0.642827	-0.0224468	0.0597219	-0.139502	0.0946081	0.710469	-0.0654296	0.0692163	-0.201093	0.0702342	0.354777	18.091	0.752532
PE	90001728	153	MFI	B cell	Bcells.trait312	CD19 on IgD+ CD38- unsw mem	20	-0.022264	0.0243252	-0.0699415	0.0254134	0.360052	-0.0858702	0.0568471	-0.19729	0.02555	0.147356	-0.0205563	0.0315622	-0.0824182	0.0413056	0.514855	-0.0155138	0.0303608	-0.0750209	0.0439933	0.61525	-0.0106103	0.0342549	-0.0777499	0.0565294	0.760313	8.13032	0.985311
PE	90001983	710	MFI	Monocyte	mono.trait14	CD14 on CD14+ CD16+ monocyte	18	-0.0295373	0.0323081	-0.0928611	0.0337866	0.360592	-0.0399361	0.0816233	-0.199918	0.120046	0.630901	0.000140599	0.0436885	-0.0854888	0.08577	0.997432	-0.00293947	0.0389745	-0.0793295	0.0734506	0.940761	0.00025736	0.0416326	-0.0813425	0.0818572	0.995144	9.9409	0.90607
PE	90001614	363	Relative count	TBNK	TB_Trait532	CD8br and CD8dim %leukocyte	19	0.029381	0.0322865	-0.0339006	0.0926626	0.362818	0.216483	0.0880347	0.0439354	0.389031	0.0242839	-0.002966	0.0413462	-0.0840046	0.0780726	0.942812	0.000712435	0.0416717	-0.0809641	0.082389	0.986548	0.0181532	0.0415482	-0.0632813	0.0995878	0.667669	14.6466	0.686075
PE	90001579	232	Absolute count	Monocyte	N_MONO_Trait501	CD14- CD16+ monocyte AC	18	0.0499166	0.0548708	-0.0576302	0.157463	0.362975	0.03886	0.117694	-0.19182	0.269541	0.745299	0.0348634	0.0751999	-0.112528	0.182255	0.642928	0.00655281	0.0954243	-0.180479	0.193585	0.946053	-0.228707	0.13693	-0.49709	0.039675	0.114312	19.1268	0.321305
PE	90002073	160	Morphological parameter	cDC	SSC.cDC.trait4	SSC-A on monocyte	20	0.0431865	0.0474888	-0.0498916	0.136265	0.363137	0.150964	0.116278	-0.0769418	0.37887	0.209724	0.020183	0.0677893	-0.112684	0.15305	0.765908	0.0212595	0.104571	-0.1837	0.226219	0.84106	0.0736177	0.090544	-0.103849	0.251084	0.426808	18.9026	0.463102
PE	90001789	228	MFI	B cell	Bcells.trait504	CD25 on IgD- CD38dim	31	0.0237492	0.026116	-0.0274381	0.0749365	0.363152	0.0698918	0.0501414	-0.0283854	0.168169	0.17359	0.013341	0.0313951	-0.0481935	0.0748755	0.670882	0.0136325	0.0260978	-0.0375191	0.0647842	0.605253	0.0100966	0.0338169	-0.0561845	0.0763778	0.767399	42.8235	0.0607278
PE	90001861	655	MFI	Treg	Blue.530.30.Treg.trait22	CD3 on CD28+ CD4+	27	-0.0310691	0.034206	-0.0981129	0.0359747	0.363724	-0.0278471	0.082971	-0.19047	0.134776	0.739847	-0.0128709	0.050797	-0.112433	0.0866912	0.799975	-0.00935152	0.0567555	-0.120592	0.101889	0.8704	0.0103697	0.0673907	-0.121716	0.142455	0.878944	29.0012	0.311026
PE	90001820	552	MFI	B cell	Bcells.trait775	IgD on IgD+ CD24+	25	0.0264848	0.0291866	-0.0307211	0.0836906	0.364181	0.0489623	0.0668114	-0.0819881	0.179913	0.470751	0.0521458	0.0391688	-0.024625	0.128917	0.183087	0.0522224	0.038797	-0.0238197	0.128265	0.190867	0.0551423	0.0411806	-0.0255716	0.135856	0.193643	21.7681	0.593105
PE	90001410	534	Relative count	B cell	BC_Trait3	IgD- CD38br %B cell	29	-0.0159878	0.0176365	-0.0505553	0.0185796	0.36466	0.0246755	0.0404577	-0.0546215	0.103973	0.54684	0.0208195	0.0246146	-0.0274252	0.0690641	0.397655	0.0176832	0.0255498	-0.0323945	0.0677608	0.494571	0.00521511	0.0244746	-0.0427552	0.0531854	0.832863	28.8599	0.419662
PE	90001966	225	Morphological parameter	cDC	FSC.cDC.trait5	FSC-A on granulocyte	33	-0.0346679	0.0382886	-0.109714	0.0403778	0.365235	-0.0599685	0.0698016	-0.19678	0.0768426	0.39666	-0.0396786	0.0419982	-0.121995	0.0426379	0.344777	-0.0449582	0.0397582	-0.122884	0.0329679	0.266548	-0.0114194	0.0606283	-0.130251	0.107412	0.85183	56.1218	0.00526393
PE	90001435	663	Relative count	B cell	BC_Trait57	PB/PC %lymphocyte	21	-0.0289567	0.031987	-0.0916512	0.0337378	0.365325	-0.0401991	0.0747585	-0.186726	0.106327	0.596704	0.0211849	0.0463473	-0.0696557	0.112026	0.647606	-0.011106	0.0418295	-0.0930918	0.0708797	0.793336	-0.0305434	0.0425847	-0.114009	0.0529225	0.481952	15.9557	0.719366
PE	90001609	155	Absolute count	TBNK	TB_Trait521	CD4+ CD8dim AC	22	-0.0301649	0.033414	-0.0956564	0.0353266	0.366653	0.0141357	0.0699891	-0.123043	0.151314	0.841884	-0.021652	0.0405732	-0.101175	0.0578714	0.593581	-0.0129878	0.0354065	-0.0823845	0.056409	0.717425	-0.00494109	0.0486745	-0.100343	0.0904609	0.920154	31.5601	0.0648277
PE	90001472	11	Absolute count	cDC	f_DC_Trait520	CD62L- CD86+ myeloid DC AC	29	-0.0330368	0.0367417	-0.105051	0.0389769	0.368565	-0.158986	0.109102	-0.372825	0.0548536	0.156179	-0.0508938	0.0517268	-0.152278	0.0504907	0.325166	-0.0954644	0.0826439	-0.257447	0.0665177	0.2578	0.0498819	0.0720778	-0.0913905	0.191154	0.494811	31.5635	0.292636
PE	90002080	530	Morphological parameter	TBNK	SSC.TBNK.trait3	SSC-A on T cell	31	-0.038415	0.04281	-0.122323	0.0454925	0.369538	0.015977	0.100787	-0.181566	0.21352	0.875107	-0.0491753	0.0579621	-0.162781	0.0644304	0.396213	-0.0381632	0.0705195	-0.176381	0.100055	0.592385	-0.152617	0.0735414	-0.296758	-0.00847586	0.0469391	39.6271	0.11229
PE	90001835	210	MFI	cDC	Blue.530.30.cDC.trait5	CD62L on granulocyte	25	-0.018081	0.0202507	-0.0577723	0.0216103	0.371932	-0.0596628	0.0529396	-0.163425	0.0440989	0.270886	-0.0301637	0.0254529	-0.0800515	0.019724	0.235987	-0.0262529	0.0207856	-0.0669927	0.0144869	0.218712	-0.0177047	0.0239845	-0.0647143	0.0293049	0.467875	29.2234	0.211837
PE	90001661	190	Relative count	Treg	Treg_Trait574	CD28- CD8dim %T cell	22	0.0310324	0.034791	-0.0371579	0.0992227	0.372411	0.161958	0.103712	-0.0413176	0.365234	0.133324	0.0351604	0.0461819	-0.055356	0.125677	0.44645	0.028756	0.049046	-0.0673742	0.124886	0.563919	0.0626565	0.0647883	-0.0643285	0.189642	0.345046	22.4934	0.371573
PE	90002087	527	MFI	cDC	Violet.450.50.cDC.trait1	CD11c on myeloid DC	17	0.0477933	0.0537058	-0.0574701	0.153057	0.373515	0.100378	0.120406	-0.135617	0.336373	0.41674	0.0334023	0.0753009	-0.114188	0.180992	0.657343	0.0443375	0.101839	-0.155266	0.243941	0.66911	0.121593	0.168538	-0.208742	0.451928	0.481725	8.37693	0.936845
PE	90001961	481	MFI	Treg	Blue.780.60.Treg.trait5	CD25 on CD39+ CD4+	18	-0.0213816	0.0240995	-0.0686166	0.0258534	0.374958	-0.0590348	0.0522611	-0.161467	0.0433971	0.274328	-0.0192946	0.0297159	-0.0775378	0.0389487	0.516144	-0.0160179	0.0336296	-0.0819318	0.0498961	0.639923	-0.0180409	0.0335498	-0.0837986	0.0477167	0.59816	6.87341	0.98513
PE	90001666	85	Absolute count	Treg	Treg_Trait579	CD28+ CD45RA+ CD8dim AC	14	-0.0413176	0.0465955	-0.132645	0.0500095	0.375224	-0.0663003	0.100017	-0.262333	0.129733	0.518982	-0.0227897	0.0652256	-0.150632	0.105052	0.72679	-0.0246543	0.0706929	-0.163212	0.113904	0.732859	-0.0658416	0.096601	-0.25518	0.123496	0.508443	10.6187	0.642728
PE	90001837	325	MFI	Myeloid cell	Blue.530.30.MDSC.trait2	CD66b on Gr MDSC	22	0.0303417	0.0342936	-0.0368737	0.0975571	0.376284	0.143185	0.109507	-0.0714486	0.357818	0.205163	0.00671425	0.0476785	-0.0867357	0.100164	0.888009	0.0121208	0.0495655	-0.0850275	0.109269	0.809186	0.0626981	0.063	-0.0607819	0.186178	0.331524	19.9931	0.521698
PE	90001938	366	MFI	Treg	Blue.780.60.CD25.trait4	CD25 on CD39+ resting Treg	22	-0.0363404	0.0410846	-0.116866	0.0441853	0.376411	-0.0948421	0.0988683	-0.288624	0.0989398	0.348334	-0.0430746	0.0578761	-0.156512	0.0703625	0.456722	-0.046758	0.0695887	-0.183152	0.0896358	0.50896	-0.0444479	0.0621281	-0.166219	0.0773231	0.482616	14.6631	0.839469
PE	90002090	226	MFI	cDC	Violet.450.50.cDC.trait4	CD11c on granulocyte	25	0.0285253	0.0323505	-0.0348817	0.0919323	0.377908	0.0608732	0.0748212	-0.0857763	0.207523	0.423883	0.00507421	0.0442592	-0.0816737	0.0918222	0.908724	0.00400611	0.0357116	-0.0659887	0.0740009	0.911614	0.0108395	0.0468482	-0.080983	0.102662	0.819069	31.7781	0.13259
PE	90001935	546	MFI	Treg	Blue.780.60.CD25.trait10	CD25 on CD39+ CD4 Treg	26	0.0207724	0.0236614	-0.0256039	0.0671488	0.379996	-0.0525357	0.0645895	-0.179131	0.0740598	0.423681	-0.00247182	0.0364285	-0.0738717	0.0689281	0.945902	-0.00621163	0.0344652	-0.0737635	0.0613402	0.858426	0.0412065	0.0308542	-0.0192677	0.101681	0.194234	25.661	0.425859
PE	90001577	390	Absolute count	B cell	N_BC_Trait4	Transitional AC	22	0.0393277	0.0448352	-0.0485492	0.127205	0.380399	0.0952527	0.103083	-0.10679	0.297296	0.365963	0.0467771	0.0658244	-0.0822388	0.175793	0.477311	0.0373238	0.0685366	-0.0970079	0.171655	0.591778	-0.00627997	0.0837141	-0.17036	0.1578	0.940947	24.4689	0.270898
PE	90002081	27	Morphological parameter	TBNK	SSC.TBNK.trait4	SSC-A on CD4+	23	0.0472939	0.0547801	-0.0600751	0.154663	0.38795	0.0207443	0.143778	-0.26106	0.302549	0.886593	-0.0148136	0.0755295	-0.162851	0.133224	0.844508	-0.0497489	0.114724	-0.274608	0.17511	0.668772	0.125595	0.129825	-0.128861	0.380051	0.344344	13.5516	0.916628
PE	90001723	215	MFI	B cell	Bcells.trait283	CD19 on CD24+ CD27+	17	-0.0189963	0.0220196	-0.0621547	0.0241621	0.388303	-0.00117013	0.0604241	-0.119601	0.117261	0.984789	-0.0311919	0.0281775	-0.0864198	0.024036	0.268303	-0.0241892	0.0270016	-0.0771124	0.028734	0.383617	-0.0340303	0.0266703	-0.0863042	0.0182435	0.221374	13.3058	0.650283
PE	90001943	114	MFI	Treg	Blue.780.60.CD25.trait9	CD25 on activated & secreting Treg	13	0.0847854	0.0985987	-0.108468	0.278039	0.389842	0.270141	0.17399	-0.0708788	0.611161	0.146476	0.0901406	0.105294	-0.116236	0.296517	0.391953	0.0909768	0.15563	-0.214059	0.396012	0.569664	0.112717	0.216411	-0.311449	0.536883	0.612796	24.297	0.0185291
PE	90001561	448	Relative count	Maturation stages of T cell	MT_Trait538	CD45RA+ CD8br %CD8br	25	0.0337847	0.0394088	-0.0434565	0.111026	0.391285	0.0802046	0.0821953	-0.0808983	0.241307	0.338907	-0.0186692	0.0514124	-0.119438	0.0820992	0.716511	-0.0058951	0.0523317	-0.108465	0.096675	0.911246	-0.0152299	0.0596085	-0.132063	0.101603	0.800609	27.7387	0.271217
PE	90001582	260	Absolute count	Monocyte	N_MONO_Trait507	CD14+ CD16- monocyte AC	21	-0.0475651	0.0557216	-0.156779	0.0616493	0.393316	-0.0616567	0.117619	-0.29219	0.168876	0.605895	-0.0696336	0.0780612	-0.222634	0.0833664	0.372372	-0.0694698	0.100834	-0.267105	0.128166	0.498771	0.0838376	0.110596	-0.132931	0.300606	0.457721	18.0438	0.584523
PE	90001971	686	Morphological parameter	TBNK	FSC.TBNK.trait2	FSC-A on lymphocyte	34	-0.0180303	0.0211412	-0.0594672	0.0234065	0.393742	-0.0604552	0.0801555	-0.21756	0.0966495	0.456063	-0.017124	0.0301608	-0.0762392	0.0419912	0.570201	-0.0241792	0.0246052	-0.0724054	0.024047	0.332912	-0.0249972	0.024853	-0.0737091	0.0237146	0.322055	30.861	0.574007
PE	90001462	595	Absolute count	cDC	f_DC_Trait508	CD62L- DC AC	29	-0.0243131	0.0285283	-0.0802287	0.0316024	0.394078	0.087228	0.0861805	-0.0816859	0.256142	0.320132	-0.0328742	0.0353766	-0.102212	0.0364639	0.352752	-0.0247912	0.030933	-0.0854199	0.0358375	0.429622	-0.0412532	0.0350075	-0.109868	0.0273616	0.248916	34.4592	0.186161
PE	90001518	35	Absolute count	Myeloid cell	MDSC_Trait13	CD33br HLA DR+ CD14- AC	27	0.0439018	0.0515181	-0.0570736	0.144877	0.394124	0.157131	0.135237	-0.107933	0.422195	0.255833	0.074697	0.070124	-0.062746	0.21214	0.286779	0.0429368	0.101666	-0.156328	0.242202	0.676254	0.108726	0.107312	-0.101606	0.319057	0.320683	31.3209	0.216534
PE	90001506	676	Relative count	Treg	f_Treg_Trait535	CD25hi %T cell	20	-0.0370343	0.0435226	-0.122339	0.0482701	0.394814	-0.0793828	0.0898216	-0.255433	0.0966676	0.38786	-0.0459116	0.0598725	-0.163262	0.0714384	0.443186	-0.0514496	0.0708067	-0.190231	0.0873315	0.476316	-0.076751	0.0960986	-0.265104	0.111602	0.434894	22.0193	0.283296
PE	90001685	548	Relative count	Treg	Treg_Trait600	CD28- CD8br %T cell	22	0.0322734	0.0379298	-0.0420691	0.106616	0.394841	0.0621038	0.0873054	-0.109015	0.233222	0.484701	0.0452333	0.0576703	-0.0678006	0.158267	0.432839	0.0517836	0.0618216	-0.0693868	0.172954	0.411671	0.0659713	0.0778544	-0.0866233	0.218566	0.406817	18.8274	0.596211
PE	90001657	665	Absolute count	Treg	Treg_Trait509	CD28+ DN (CD4-CD8-) AC	26	-0.0215206	0.0253926	-0.0712902	0.028249	0.396709	-0.0569604	0.0847406	-0.223052	0.109131	0.507638	-0.0267595	0.0330588	-0.0915547	0.0380356	0.418254	-0.0255009	0.0289748	-0.0822916	0.0312898	0.387185	-0.0161798	0.0301216	-0.0752182	0.0428586	0.596111	21.9778	0.637023
PE	90002091	469	MFI	Myeloid cell	Violet.450.50.MDSC.trait1	CD11b on CD14+ monocyte	23	0.0444352	0.052453	-0.0583726	0.147243	0.396915	0.202869	0.135849	-0.0633951	0.469134	0.149552	0.0103907	0.0649615	-0.116934	0.137715	0.872919	0.0293052	0.0722386	-0.112282	0.170893	0.688902	0.0666048	0.0834042	-0.0968674	0.230077	0.433474	35.7481	0.032307
PE	90001851	723	MFI	Treg	Blue.530.30.Treg.trait1	CD3 on T cell	24	-0.025358	0.0299812	-0.0841212	0.0334053	0.397667	-0.00649205	0.0653102	-0.1345	0.121516	0.921679	-0.0158815	0.0380228	-0.0904063	0.0586433	0.676179	-0.0197913	0.0410682	-0.100285	0.0607024	0.634422	0.00170613	0.055783	-0.107629	0.111041	0.975876	29.7594	0.156433
PE	90001762	283	MFI	B cell	Bcells.trait400	CD20 on IgD+	23	-0.0377583	0.0449869	-0.125933	0.050416	0.40129	0.138144	0.120029	-0.0971141	0.373401	0.262124	-0.0573706	0.0537205	-0.162663	0.0479216	0.285545	-0.106713	0.054839	-0.214198	0.00077124	0.0645478	-0.0534119	0.0755878	-0.201564	0.0947402	0.487569	31.386	0.0884841
PE	90001522	22	Absolute count	Myeloid cell	MDSC_Trait22	CD33- HLA DR- AC	24	-0.0179675	0.0214188	-0.0599483	0.0240132	0.401543	-0.103955	0.0657751	-0.232874	0.0249642	0.127657	-0.000581261	0.0283744	-0.0561952	0.0550326	0.983656	-0.00184492	0.0253299	-0.0514916	0.0478017	0.942567	0.00105882	0.0264065	-0.0506978	0.0528155	0.968377	18.5027	0.729681
PE	90001865	640	MFI	Treg	Blue.530.30.Treg.trait5	CD3 on CD28- CD8br	18	-0.0270179	0.0322282	-0.0901853	0.0361494	0.401845	-0.0489652	0.0830165	-0.211678	0.113747	0.563066	-0.0135275	0.0472321	-0.106102	0.0790475	0.774569	-0.0267707	0.03974	-0.104661	0.0511198	0.509593	-0.0366338	0.0403213	-0.115663	0.0423959	0.377071	14.7611	0.612681
PE	90001850	475	MFI	TBNK	Blue.530.30.TBNK.trait7	CD3 on HLA DR+ CD8br	16	0.0239421	0.0286167	-0.0321466	0.0800307	0.402791	-0.0556067	0.0726195	-0.197941	0.0867275	0.45572	-0.00328579	0.0306615	-0.0633823	0.0568107	0.914659	-0.00623837	0.0276055	-0.0603451	0.0478683	0.824265	-0.00259308	0.0316513	-0.0646296	0.0594434	0.935865	22.8506	0.087364
PE	90001979	176	MFI	Monocyte	mono.trait1	CD16 on CD14- CD16+ monocyte	18	0.0223832	0.0268355	-0.0302144	0.0749807	0.404231	-0.0592802	0.0545155	-0.166131	0.0475701	0.292037	0.0217651	0.0326693	-0.0422667	0.0857968	0.505267	0.0263901	0.0336528	-0.0395693	0.0923495	0.44372	-0.00620518	0.0421798	-0.0888776	0.0764672	0.884881	21.9839	0.18534
PE	90001610	88	Relative count	TBNK	TB_Trait522	CD4+ CD8dim %lymphocyte	22	-0.0159783	0.0191703	-0.0535522	0.0215955	0.404566	0.0133394	0.0515597	-0.0877176	0.114396	0.798372	-0.0279053	0.0226815	-0.0723611	0.0165505	0.218582	-0.0246238	0.0238602	-0.0713898	0.0221421	0.313809	-0.00969394	0.0311573	-0.0707622	0.0513743	0.758922	12.3819	0.928729
PE	90001426	164	Relative count	B cell	BC_Trait48	IgD- CD38dim %lymphocyte	21	-0.018114	0.0217506	-0.0607452	0.0245173	0.404956	0.0534029	0.0526443	-0.0497799	0.156586	0.322503	-0.0167467	0.033347	-0.0821067	0.0486134	0.615531	-0.00521726	0.0285348	-0.0611455	0.050711	0.856766	-0.0585384	0.0364739	-0.130027	0.0129504	0.125	17.6909	0.607765
PE	90002067	307	MFI	Treg	Red.780.60.Treg.trait6	CD4 on CD39+ activated Treg	26	-0.0294785	0.0355816	-0.0992185	0.0402614	0.407401	-0.137368	0.112159	-0.357199	0.0824626	0.232078	-0.00697126	0.0518795	-0.108655	0.0947126	0.893107	-0.0033795	0.046567	-0.0946508	0.0878918	0.942723	0.0400989	0.0500023	-0.0579056	0.138103	0.430456	32.0293	0.157165
PE	90001552	678	Relative count	Maturation stages of T cell	MT_Trait526	Naive CD8br %CD8br	17	-0.0213431	0.0259311	-0.0721681	0.029482	0.410469	0.034799	0.0745102	-0.111241	0.180839	0.64677	-0.0499644	0.0352597	-0.119073	0.0191446	0.156471	-0.043356	0.0308106	-0.103745	0.0170328	0.178504	-0.0363892	0.0303911	-0.0959557	0.0231773	0.249744	18.8599	0.275994
PE	90001819	589	MFI	B cell	Bcells.trait650	CD38 on transitional	23	-0.0255944	0.0311099	-0.0865699	0.035381	0.410673	0.0121299	0.0814729	-0.147557	0.171817	0.883003	-0.000539361	0.0413066	-0.0815003	0.0804215	0.989582	0.0121299	0.0376502	-0.0616646	0.0859244	0.750363	-0.0213096	0.041591	-0.102828	0.0602087	0.613745	29.8024	0.123346
PE	90001649	4	Relative count	TBNK	TB_Trait570	HLA DR+ NK %NK	22	-0.0233933	0.0285394	-0.0793305	0.0325438	0.412395	0.00171432	0.0628749	-0.121521	0.124949	0.978505	-0.00015303	0.039438	-0.0774514	0.0771454	0.996904	0.00621358	0.0391925	-0.0706037	0.0830308	0.875546	0.0218062	0.0450561	-0.0665037	0.110116	0.633658	15.3604	0.804442
PE	90001874	300	MFI	Maturation stages of T cell	HVEM1000_150630.trait12	HVEM on TD CD8br	30	-0.0246367	0.0300939	-0.0836208	0.0343473	0.412979	-0.0109257	0.0723404	-0.152713	0.130861	0.880996	-0.0416758	0.04673	-0.133267	0.049915	0.372477	-0.0261317	0.0510853	-0.126259	0.0739955	0.612853	-0.0324519	0.04609	-0.122788	0.0578845	0.487187	26.9633	0.573684
PE	90002058	278	MFI	TBNK	Red.780.60.TBNK.trait1	CD8 on CD8br	16	0.0379813	0.0464007	-0.0529642	0.128927	0.413044	0.0621131	0.0899893	-0.114266	0.238492	0.500592	0.0497665	0.056079	-0.0601484	0.159681	0.374845	0.0696883	0.0528297	-0.0338578	0.173234	0.206915	0.0658116	0.0659833	-0.0635156	0.195139	0.335499	20.0922	0.168426
PE	90001484	730	Relative count	Treg	f_Treg_Trait507	CD39+ resting Treg %resting Treg	29	0.0127955	0.0156374	-0.0178538	0.0434448	0.413206	-0.0108611	0.0457946	-0.100618	0.0788964	0.814252	0.00419835	0.0213353	-0.0376189	0.0460156	0.844	0.0025614	0.0184997	-0.033698	0.0388208	0.890871	0.00842268	0.0180419	-0.0269395	0.0437848	0.64436	14.9109	0.979361
PE	90001745	243	MFI	B cell	Bcells.trait355	CD20 on CD24+ CD27+	24	0.0223796	0.0273965	-0.0313175	0.0760766	0.413998	-0.0702521	0.0780181	-0.223168	0.0826634	0.377209	0.0347396	0.0343477	-0.0325818	0.102061	0.31182	0.0308617	0.0287746	-0.0255366	0.08726	0.294606	0.0453858	0.0351304	-0.0234698	0.114241	0.209791	28.7203	0.189763
PE	90001399	170	Relative count	B cell	BC_Trait19	IgD- CD27- %B cell	22	0.0166727	0.0204146	-0.0233399	0.0566852	0.414098	-0.0154708	0.0518788	-0.117153	0.0862116	0.768473	-0.0302799	0.0309068	-0.0908572	0.0302975	0.327227	-0.0319317	0.0324192	-0.0954733	0.0316099	0.335855	-0.0266986	0.0297306	-0.0849706	0.0315734	0.37986	18.8503	0.594745
PE	90001509	495	Relative count	Treg	f_Treg_Trait538	CD25hi CD45RA+ CD4 not Treg %T cell	20	-0.0208513	0.0255706	-0.0709697	0.0292671	0.41482	0.0331801	0.0804286	-0.12446	0.19082	0.684561	-0.00476899	0.0326611	-0.0687848	0.0592468	0.88391	-0.0043958	0.0317654	-0.0666561	0.0578645	0.891394	-0.0016982	0.0330658	-0.0665071	0.0631107	0.959606	11.3473	0.911601
PE	90001591	34	Relative count	TBNK	TB_ry_Trait513	CD4+ %T cell	19	0.0380249	0.0468995	-0.0538981	0.129948	0.417496	0.181263	0.115665	-0.0454409	0.407967	0.134494	0.0299199	0.0666061	-0.100628	0.160468	0.653282	-0.0112026	0.069669	-0.147754	0.125349	0.874043	-0.0561177	0.0641416	-0.181835	0.0695998	0.39382	22.4902	0.210948
PE	90001478	64	Relative count	Treg	f_Treg_Trait501	CD4 Treg %CD4	24	0.0261236	0.0323409	-0.0372645	0.0895118	0.41923	0.0827388	0.0725255	-0.0594111	0.224889	0.265683	0.00614237	0.0453263	-0.0826971	0.0949819	0.892205	0.0107933	0.0444887	-0.0764046	0.0979911	0.81046	-0.0560652	0.0595339	-0.172752	0.0606213	0.356555	24.8007	0.360643
PE	90002036	60	MFI	cDC	Red.780.60.cDC.trait2	CD80 on CD62L+ myeloid DC	20	-0.0248806	0.0308569	-0.0853601	0.035599	0.420058	-0.0321687	0.118595	-0.264614	0.200277	0.789124	-0.0284363	0.034736	-0.0965189	0.0396464	0.412993	-0.0266546	0.0310115	-0.0874372	0.0341281	0.400777	-0.0267241	0.0382161	-0.101628	0.0481793	0.493309	23.5277	0.214896
PE	90002108	29	MFI	Myeloid cell	Violet.510.50.MDSC.trait3	HLA DR on CD33br HLA DR+ CD14-	54	-0.0062933	0.00780746	-0.0215959	0.00900933	0.420207	-0.00845204	0.0114382	-0.030871	0.0139669	0.46321	0.00098794	0.00958749	-0.0178035	0.0197794	0.917927	-0.0042281	0.00895237	-0.0217747	0.0133185	0.63866	-0.00613803	0.00875175	-0.0232915	0.0110154	0.486212	75.814	0.0215638
PE	90002102	238	MFI	Treg	Violet.450.50.Treg.trait2	CD45RA on resting Treg	24	0.0307619	0.0384928	-0.0446839	0.106208	0.424198	0.0131837	0.0792568	-0.14216	0.168527	0.869342	0.0484787	0.0523012	-0.0540318	0.150989	0.353972	0.047057	0.0560043	-0.0627114	0.156825	0.409424	0.050214	0.0656388	-0.0784381	0.178866	0.452398	12.8175	0.955837
PE	90001539	298	Relative count	Maturation stages of T cell	MT_Trait505	CM CD4+ %T cell	16	0.0442324	0.0555216	-0.06459	0.153055	0.425643	0.0464271	0.133173	-0.214592	0.307446	0.732218	0.0259544	0.0784108	-0.127731	0.17964	0.740641	0.000917688	0.0853026	-0.166275	0.168111	0.991558	-0.0246709	0.0865023	-0.194215	0.144874	0.779663	10.1101	0.81276
PE	90001991	249	MFI	Monocyte	mono.trait25	HLA DR on CD14+ monocyte	25	0.0292338	0.0366964	-0.0426911	0.101159	0.425661	0.0742284	0.0823561	-0.0871895	0.235646	0.376379	0.0560003	0.0536282	-0.0491109	0.161112	0.296378	0.0551023	0.0604253	-0.0633313	0.173536	0.370887	0.165404	0.076351	0.0157556	0.315051	0.0408923	18.7813	0.763548
PE	90001690	287	Absolute count	Treg	Treg_Trait605	CD28+ CD45RA+ CD8br AC	33	0.0178086	0.0224006	-0.0260966	0.0617137	0.42661	-0.0321244	0.0606961	-0.151089	0.08684	0.600274	-0.00273485	0.034868	-0.0710761	0.0656064	0.937482	-0.00360039	0.0341844	-0.0706017	0.063401	0.916777	0.029651	0.0298271	-0.0288101	0.0881121	0.327872	33.2846	0.404522
PE	90001439	105	Relative count	B cell	BC_Trait61	IgD+ CD24+ %lymphocyte	20	-0.0252318	0.0317786	-0.0875178	0.0370543	0.427204	-0.063591	0.07407	-0.208768	0.0815862	0.401303	-0.0561276	0.0471029	-0.148449	0.0361941	0.23342	-0.0664766	0.0514901	-0.167397	0.0344441	0.212173	-0.0278936	0.062588	-0.150566	0.094779	0.66115	15.9565	0.660177
PE	90002096	81	MFI	Myeloid cell	Violet.450.50.MDSC.trait6	CD11b on basophil	25	-0.0164776	0.0208382	-0.0573205	0.0243653	0.429095	0.0270895	0.053604	-0.0779744	0.132153	0.617913	-0.00202707	0.0287788	-0.0584334	0.0543793	0.943846	-0.00608323	0.0247229	-0.0545401	0.0423736	0.807731	-0.00903859	0.0250974	-0.0582294	0.0401522	0.722028	17.0054	0.848432
PE	90001827	630	MFI	B cell	Bcells.trait786	IgD on IgD+	8	0.0678334	0.0862851	-0.101285	0.236952	0.431777	-0.0385909	0.210751	-0.451664	0.374482	0.859902	0.0214435	0.115246	-0.204438	0.247325	0.852391	-0.0768312	0.191575	-0.452319	0.298657	0.700344	0.00641259	0.211787	-0.408689	0.421514	0.976827	7.38316	0.390105
PE	90001985	194	MFI	Monocyte	mono.trait17	CD40 on monocytes	8	-0.0881243	0.112585	-0.30879	0.132541	0.43378	-0.285738	0.219432	-0.715825	0.144349	0.234065	0.0283175	0.125147	-0.216971	0.273606	0.820989	0.0237495	0.151212	-0.272627	0.320126	0.879631	0.365731	0.319382	-0.260257	0.991719	0.295773	10.0844	0.183841
PE	90001855	177	MFI	Treg	Blue.530.30.Treg.trait13	CD3 on secreting Treg	18	-0.04739	0.0606395	-0.166243	0.0714634	0.434506	0.0706377	0.111692	-0.148279	0.289554	0.535518	0.0535842	0.0730037	-0.089503	0.196671	0.462953	0.0573505	0.0896798	-0.118422	0.233123	0.53102	0.00800958	0.116569	-0.220466	0.236485	0.946071	22.346	0.171777
PE	90002052	536	MFI	Myeloid cell	Red.780.60.MDSC.trait8	CD45 on Im MDSC	24	0.0256083	0.0329284	-0.0389313	0.090148	0.436747	0.00674881	0.0790614	-0.148212	0.161709	0.932713	0.00560666	0.0470536	-0.0866185	0.0978318	0.905153	-0.00140376	0.0438856	-0.0874194	0.0846119	0.974759	-0.00937771	0.0469414	-0.101383	0.0826274	0.843492	25.2048	0.339813
PE	90002027	242	MFI	Maturation stages of T cell	Red.660.20.MT.trait6	CD4 on CD45RA+ CD4+	25	-0.0316743	0.0408416	-0.111724	0.0483753	0.438021	0.00618092	0.099572	-0.18898	0.201342	0.951017	-0.0504769	0.0642624	-0.176431	0.0754773	0.432171	-0.0379873	0.0650396	-0.165465	0.0894904	0.564627	-0.0708892	0.0714373	-0.210906	0.0691279	0.331364	19.3477	0.733203
PE	90001571	257	Relative count	Maturation stages of T cell	MT_Trait550	EM DN (CD4-CD8-) %T cell	15	0.0405729	0.0524145	-0.0621595	0.143305	0.438885	-0.0303809	0.134939	-0.294861	0.2341	0.82512	0.0337907	0.0790177	-0.121084	0.188665	0.668917	0.0305958	0.0973025	-0.160117	0.221309	0.757824	0.162619	0.0982643	-0.0299793	0.355217	0.121871	10.6257	0.715161
PE	90001978	338	Morphological parameter	TBNK	FSC.TBNK.trait9	FSC-A on HLA DR+ CD8br	27	0.0232572	0.0300845	-0.0357084	0.0822228	0.439486	0.0804498	0.0700245	-0.0567982	0.217698	0.261065	0.0356157	0.0364291	-0.0357854	0.107017	0.328238	0.0599672	0.0557004	-0.0492057	0.16914	0.291547	-0.0729657	0.0557648	-0.182265	0.0363333	0.202622	36.2132	0.0878179
PE	90001889	450	MFI	Treg	Blue.585.42.Treg.trait13	CD28 on activated & secreting Treg	19	-0.018396	0.0238534	-0.0651486	0.0283566	0.440582	-0.0114545	0.067925	-0.144587	0.121678	0.867964	-0.0348602	0.0296009	-0.092878	0.0231575	0.238926	-0.0367613	0.0294357	-0.0944553	0.0209326	0.227711	-0.0531848	0.0446817	-0.140761	0.0343912	0.250284	20.1945	0.321976
PE	90001730	181	MFI	B cell	Bcells.trait314	CD19 on IgD+ CD38dim	30	0.0228682	0.0298463	-0.0356307	0.081367	0.443559	0.011482	0.0818458	-0.148936	0.1719	0.889402	-0.0463599	0.0422426	-0.129155	0.0364356	0.272437	-0.0428538	0.0444959	-0.130066	0.0443582	0.343462	-0.00968139	0.0417649	-0.0915406	0.0721778	0.818374	30.442	0.392189
PE	90002054	728	MFI	Maturation stages of T cell	Red.780.60.MT.trait2	CD8 on CM CD8br	20	-0.0322078	0.0420766	-0.114678	0.0502624	0.444001	0.0134758	0.100878	-0.184244	0.211196	0.895135	0.0022819	0.0573439	-0.110112	0.114676	0.968258	-0.00355264	0.0586568	-0.11852	0.111415	0.952337	0.0272981	0.0691829	-0.1083	0.162896	0.69779	22.3337	0.267964
PE	90001471	414	Relative count	cDC	f_DC_Trait519	CD62L- plasmacytoid DC %DC	28	-0.0291913	0.0384338	-0.104522	0.046139	0.447541	-0.0646638	0.0830821	-0.227505	0.0981771	0.443153	-0.028313	0.0479272	-0.12225	0.0656243	0.554688	-0.0365756	0.054176	-0.142761	0.0696094	0.505338	-0.0169358	0.0760015	-0.165899	0.132027	0.825405	34.091	0.163417
PE	90001981	273	MFI	Monocyte	mono.trait11	CD40 on CD14+ CD16+ monocyte	19	0.0181381	0.0239092	-0.028724	0.0650001	0.448078	0.0296824	0.0789236	-0.125008	0.184373	0.711245	0.0481363	0.0317618	-0.0141168	0.110389	0.129635	0.0364438	0.0278539	-0.0181499	0.0910374	0.207202	0.0241094	0.0273703	-0.0295364	0.0777551	0.390677	12.9997	0.791593
PE	90001678	115	Absolute count	Treg	Treg_Trait593	CD28- CD25++ CD8br AC	26	-0.0207521	0.0273781	-0.0744131	0.032909	0.448463	0.00128193	0.066785	-0.129617	0.13218	0.984838	0.00899452	0.0404519	-0.0702911	0.0882802	0.82404	0.00792235	0.0380365	-0.0666292	0.0824739	0.836696	0.0263	0.0475278	-0.0668545	0.119454	0.585136	28.6673	0.278063
PE	90001729	611	MFI	B cell	Bcells.trait313	CD19 on IgD+ CD38br	25	-0.0284246	0.0375132	-0.101951	0.0451013	0.448617	-0.0463448	0.0680934	-0.179808	0.0871183	0.502635	-0.011375	0.0458364	-0.101214	0.0784644	0.804006	-0.0139471	0.0510072	-0.113921	0.0860271	0.786859	-0.0260568	0.0603804	-0.144403	0.0922888	0.670091	31.2825	0.145804
PE	90001860	76	MFI	Treg	Blue.530.30.Treg.trait21	CD3 on CD39+ CD4+	24	0.0164181	0.0216775	-0.0260699	0.058906	0.448824	-0.00594697	0.0505589	-0.105042	0.0931485	0.907386	0.021972	0.0310688	-0.0389227	0.0828668	0.479438	0.0129828	0.027589	-0.0410917	0.0670573	0.642373	0.00249661	0.0260951	-0.0486498	0.053643	0.924646	15.9673	0.856667
PE	90002120	537	MFI	Treg	Violet.510.50.Treg.trait4	CD8 on CD28- CD8br	22	-0.036528	0.0483654	-0.131324	0.0582683	0.450099	-0.0479179	0.129581	-0.301897	0.206062	0.715242	-0.0681815	0.0637877	-0.193205	0.0568423	0.285122	-0.15092	0.0893514	-0.326049	0.0242086	0.106002	-0.0899414	0.0933326	-0.272873	0.0929906	0.346722	27.9346	0.142016
PE	90001415	709	Relative count	B cell	BC_Trait35	IgD+ CD24- %B cell	27	-0.0252062	0.0334282	-0.0907255	0.040313	0.450825	-0.111354	0.0860701	-0.280051	0.0573437	0.207126	-0.0282873	0.0516362	-0.129494	0.0729197	0.583816	-0.0395198	0.0545389	-0.146416	0.0673765	0.475158	-0.0517208	0.0488768	-0.147519	0.0440777	0.300088	21.9945	0.688996
PE	90001600	575	Absolute count	TBNK	TB_Trait501	Leukocyte AC	21	-0.0175721	0.0233082	-0.0632562	0.028112	0.450908	0.00118035	0.0417218	-0.0805945	0.0829551	0.977711	0.00670722	0.0277017	-0.0475882	0.0610026	0.808685	0.00118035	0.023458	-0.0447974	0.0471581	0.960369	-0.00390242	0.0297703	-0.0622521	0.0544473	0.897086	26.6455	0.145536
PE	90001787	53	MFI	B cell	Bcells.trait502	CD25 on IgD- CD38-	23	-0.0159776	0.0212904	-0.0577068	0.0257517	0.452979	0.00101235	0.0598894	-0.116371	0.118396	0.986666	-0.0287954	0.0254293	-0.0786368	0.0210461	0.25748	-0.0254424	0.0257008	-0.075816	0.0249312	0.332965	-0.0457946	0.0352059	-0.114798	0.0232089	0.207432	14.2252	0.893293
PE	90001395	470	Relative count	B cell	BC_Trait13	IgD+ CD38- %B cell	19	0.0322493	0.0430847	-0.0521968	0.116695	0.454153	0.011983	0.10175	-0.187446	0.211412	0.907555	0.0441293	0.064012	-0.0813341	0.169593	0.490577	0.0602786	0.0562998	-0.0500691	0.170626	0.298465	0.0739107	0.0573933	-0.0385802	0.186402	0.215073	14.6991	0.682517
PE	90002065	349	MFI	Treg	Red.780.60.Treg.trait4	CD4 on CD39+ resting Treg	26	0.0141406	0.0188963	-0.0228963	0.0511774	0.454266	-0.0030685	0.0377658	-0.0770894	0.0709524	0.935889	0.0313002	0.023858	-0.0154615	0.0780619	0.189541	0.0246009	0.022208	-0.0189268	0.0681286	0.278515	0.0480877	0.0262846	-0.00343011	0.0996055	0.0797758	25.1	0.456779
PE	90001676	294	Relative count	Treg	Treg_Trait591	CD28- CD25++ CD8br %T cell	20	0.0401178	0.0536192	-0.0649759	0.145211	0.454341	0.0309444	0.129921	-0.223702	0.285591	0.814293	-0.000456419	0.0683852	-0.134491	0.133579	0.994675	-0.0474678	0.080229	-0.204717	0.109781	0.561057	-0.105131	0.0767912	-0.255642	0.0453792	0.187824	26.4117	0.11912
PE	90001528	620	Relative count	Myeloid cell	MDSC_Trait28	CD33dim HLA DR+ CD11b- %CD33dim HLA DR+	16	0.0247664	0.0332058	-0.0403169	0.0898497	0.45576	0.0487391	0.0731388	-0.094613	0.192091	0.51528	0.0103464	0.0471694	-0.0821056	0.102798	0.82638	0.0386977	0.0492001	-0.0577346	0.13513	0.443803	0.037218	0.0488704	-0.058568	0.133004	0.458957	7.74764	0.933501
PE	90001681	320	Absolute count	Treg	Treg_Trait596	CD25++ CD8br AC	32	-0.0209383	0.0281804	-0.0761719	0.0342952	0.457475	-0.0263553	0.0665855	-0.156863	0.104152	0.694955	-0.0136277	0.0408425	-0.0936791	0.0664237	0.738633	-0.0089886	0.0381262	-0.083716	0.0657388	0.81517	-0.0195409	0.0392384	-0.0964483	0.0573664	0.622112	30.0957	0.512357
PE	90001409	603	Absolute count	B cell	BC_Trait28	Naive-mature B cell AC	27	0.0112684	0.0151815	-0.0184873	0.041024	0.457939	0.0496352	0.0461549	-0.0408284	0.140099	0.292072	0.000531083	0.0208493	-0.0403335	0.0413956	0.979678	-0.00128409	0.0162116	-0.0330588	0.0304907	0.937473	-0.00628251	0.0170057	-0.0396138	0.0270487	0.714915	25.0134	0.518218
PE	90001632	605	Relative count	TBNK	TB_Trait550	CD8br NKT %lymphocyte	20	-0.0318485	0.0429185	-0.115969	0.0522717	0.458045	0.0311447	0.104658	-0.173985	0.236274	0.769249	-0.0275475	0.0594186	-0.144008	0.088913	0.642921	-0.00185773	0.08489	-0.168242	0.164527	0.982769	-0.0974085	0.0823722	-0.258858	0.0640411	0.252377	17.6585	0.545348
PE	90001495	31	Absolute count	Treg	f_Treg_Trait518	CD39+ secreting Treg AC	30	-0.0268275	0.0362026	-0.0977847	0.0441297	0.45867	-0.0441432	0.0949076	-0.230162	0.141876	0.645321	-0.0331295	0.0513574	-0.13379	0.067531	0.518877	-0.0662597	0.0781434	-0.219421	0.0869013	0.403424	-0.0174579	0.0668574	-0.148498	0.113583	0.795909	19.237	0.915059
PE	90001677	510	Relative count	Treg	Treg_Trait592	CD28- CD25++ CD8br %CD8br	23	0.0223287	0.0301922	-0.0368481	0.0815055	0.459572	-0.023237	0.0802765	-0.180579	0.134105	0.774938	0.00713107	0.0437049	-0.0785305	0.0927926	0.870389	-0.000822571	0.0603967	-0.1192	0.117555	0.989256	0.0913081	0.0593796	-0.0250759	0.207692	0.139054	17.8161	0.716834
PE	90001774	392	MFI	B cell	Bcells.trait451	CD24 on transitional	7	0.0506145	0.0687447	-0.0841252	0.185354	0.461568	0.0890047	0.105336	-0.117453	0.295462	0.43053	0.0579847	0.0894088	-0.117257	0.233226	0.51664	0.0656228	0.0964617	-0.123442	0.254688	0.521686	0.0600063	0.0985168	-0.133087	0.253099	0.569071	1.89979	0.928681
PE	90001775	393	MFI	B cell	Bcells.trait453	CD25 on B cell	22	-0.0165193	0.0226434	-0.0609004	0.0278618	0.46567	-0.0262966	0.0577584	-0.139503	0.0869099	0.653576	-0.00571531	0.0305035	-0.0655021	0.0540715	0.851374	-0.0231435	0.0240946	-0.0703689	0.024082	0.347721	-0.0253694	0.0267693	-0.0778372	0.0270984	0.35459	22.6687	0.361895
PE	90001411	258	Relative count	B cell	BC_Trait31	IgD+ CD24+ %B cell	30	-0.0217759	0.029889	-0.0803583	0.0368065	0.466271	0.0124353	0.0860796	-0.156281	0.181151	0.886134	0.00816492	0.0422128	-0.0745722	0.090902	0.846628	0.00478597	0.0404431	-0.0744825	0.0840545	0.906615	0.00101023	0.0446786	-0.0865599	0.0885804	0.982121	26.0186	0.624496
PE	90001679	488	Relative count	Treg	Treg_Trait594	CD25++ CD8br %T cell	21	0.0221119	0.030539	-0.0377446	0.0819684	0.469033	-0.0162964	0.0799613	-0.17302	0.140428	0.840566	0.0112937	0.0464654	-0.0797785	0.102366	0.807962	0.00336442	0.0523156	-0.0991742	0.105903	0.949362	-0.0346752	0.0592635	-0.150832	0.0814812	0.565363	22.549	0.31148
PE	90001959	83	MFI	TBNK	Blue.780.60.TBNK.trait3	CD4 on HLA DR+ CD4+	25	0.0308073	0.0427014	-0.0528873	0.114502	0.470626	-0.0912676	0.0995274	-0.286341	0.103806	0.368261	0.0105734	0.0553633	-0.0979387	0.119085	0.84854	0.024109	0.045868	-0.0657924	0.11401	0.603978	0.012541	0.0547958	-0.0948587	0.119941	0.820994	39.8391	0.0222531
PE	90002026	532	MFI	Maturation stages of T cell	Red.660.20.MT.trait5	CD4 on TD CD4+	33	0.0168582	0.0233714	-0.0289497	0.062666	0.470714	-0.00740538	0.049455	-0.104337	0.0895264	0.88191	-0.00856363	0.0314174	-0.0701417	0.0530145	0.785179	-0.0113565	0.0282712	-0.0667681	0.044055	0.690575	-0.0162647	0.0306242	-0.0762881	0.0437587	0.599131	33.4714	0.395764
PE	90001533	292	Relative count	Myeloid cell	MDSC_Trait9	Basophil %CD33dim HLA DR- CD66b-	33	-0.0161689	0.0224721	-0.0602142	0.0278764	0.471827	0.00679175	0.0447933	-0.0810032	0.0945867	0.880435	-0.0072743	0.0306521	-0.0673524	0.0528038	0.81241	-0.0131059	0.025632	-0.0633447	0.0371328	0.612643	-0.0135018	0.0290975	-0.0705329	0.0435293	0.645876	15.1615	0.994917
PE	90001782	553	MFI	B cell	Bcells.trait494	CD25 on IgD+ CD38- unsw mem	22	-0.0170587	0.0237811	-0.0636698	0.0295523	0.473175	-0.0317049	0.0542564	-0.138048	0.0746377	0.565208	-0.010419	0.0314406	-0.0720426	0.0512045	0.740352	-0.00240888	0.0271369	-0.0555971	0.0507794	0.930107	-0.00453906	0.032197	-0.0676452	0.0585671	0.889298	21.3099	0.440162
PE	90001653	158	Relative count	Treg	Treg_Trait505	CD28- DN (CD4-CD8-) %DN	24	0.027858	0.0390057	-0.0485931	0.104309	0.475101	-0.00598315	0.0778928	-0.158653	0.146687	0.939437	0.0167234	0.0524805	-0.0861383	0.119585	0.749985	0.0131983	0.0677444	-0.119581	0.145977	0.847241	0.0955424	0.0819208	-0.0650223	0.256107	0.25599	11.2936	0.979988
PE	90001584	670	Relative count	Monocyte	N_MONO_Trait514	CD14- CD16+ monocyte %monocyte	14	0.0406484	0.0569314	-0.0709371	0.152234	0.475234	0.0849634	0.101274	-0.113535	0.283461	0.416662	0.0150097	0.069496	-0.121202	0.151222	0.829003	0.0262163	0.073541	-0.117924	0.170357	0.727197	0.0622516	0.117064	-0.167194	0.291698	0.604589	18.5913	0.136331
PE	90001529	545	Absolute count	Myeloid cell	MDSC_Trait3	CD66b++ myeloid cell AC	25	-0.0173098	0.0242568	-0.0648531	0.0302336	0.475472	-0.038407	0.0515563	-0.139457	0.0626435	0.463534	-0.0117319	0.0277858	-0.0661921	0.0427283	0.672861	-0.0121523	0.021765	-0.0548117	0.0305071	0.581784	-0.00431398	0.0282044	-0.0595946	0.0509666	0.879768	37.0404	0.0433559
PE	90001732	128	MFI	B cell	Bcells.trait319	CD19 on IgD- CD27-	24	0.0246162	0.0346727	-0.0433424	0.0925748	0.477731	0.0572515	0.0786041	-0.0968124	0.211315	0.473749	0.0250549	0.0476883	-0.0684141	0.118524	0.599313	0.0363439	0.0441846	-0.0502579	0.122946	0.419212	0.0207746	0.04715	-0.0716394	0.113189	0.663797	28.4216	0.200257
PE	90001530	408	Absolute count	Myeloid cell	MDSC_Trait4	Mo MDSC AC	17	0.0242999	0.03433	-0.0429868	0.0915867	0.479048	0.194886	0.0939866	0.0106719	0.379099	0.0546262	0.00287372	0.0441106	-0.0835831	0.0893305	0.948056	0.00559342	0.0410313	-0.0748278	0.0860147	0.893268	-0.0073598	0.0477881	-0.101025	0.086305	0.879656	18.7235	0.283265
PE	90001803	447	MFI	B cell	Bcells.trait566	CD27 on IgD- CD38br	28	-0.031612	0.0447335	-0.11929	0.0560657	0.479769	0.141569	0.116699	-0.0871601	0.370298	0.235592	-0.0417334	0.0630117	-0.165236	0.0817695	0.507772	-0.0737764	0.0626865	-0.196642	0.0490892	0.249503	-0.0932904	0.0750625	-0.240413	0.053832	0.22502	37.446	0.0870393
PE	90002085	486	Morphological parameter	TBNK	SSC.TBNK.trait8	SSC-A on HLA DR+ CD4+	32	-0.0167636	0.0239114	-0.06363	0.0301028	0.483258	-0.0282923	0.0707951	-0.167051	0.110466	0.692164	-0.00325123	0.0324954	-0.0669422	0.0604397	0.920303	0.00785083	0.0296377	-0.050239	0.0659407	0.792845	-0.00902542	0.0332667	-0.0742281	0.0561772	0.788014	30.4424	0.494546
PE	90001566	44	Absolute count	Maturation stages of T cell	MT_Trait545	Naive DN (CD4-CD8-) AC	26	-0.024114	0.0343984	-0.0915349	0.0433068	0.483289	-0.0586705	0.0828005	-0.22096	0.103618	0.485142	-0.0284509	0.0482801	-0.12308	0.0661781	0.555668	-0.0294821	0.0451931	-0.118061	0.0590965	0.520125	-0.0412309	0.054198	-0.147459	0.0649972	0.454219	27.5473	0.329112
PE	90001465	16	Relative count	cDC	f_DC_Trait513	CD86+ myeloid DC %DC	17	0.0168853	0.024119	-0.0303879	0.0641586	0.483874	0.0185174	0.0422866	-0.0643644	0.101399	0.667312	0.0341595	0.0309707	-0.0265431	0.094862	0.270044	0.0292979	0.0289708	-0.0274849	0.0860807	0.326928	0.0362496	0.0293325	-0.0212421	0.0937414	0.235531	10.1271	0.859909
PE	90001875	457	MFI	Maturation stages of T cell	HVEM1000_150630.trait2	HVEM on CD4+	183	-0.000385027	0.000550519	-0.00146404	0.00069399	0.484309	-0.0022708	0.0014913	-0.00519376	0.000652155	0.129571	0.000124293	0.000917039	-0.0016731	0.00192169	0.892187	-0.000371517	0.000839296	-0.00201654	0.0012735	0.658543	-0.000817571	0.000728338	-0.00224511	0.000609971	0.26313	183.373	0.457512
PE	90001588	142	Relative count	TBNK	RATIO_CD3_B	T/B	16	0.0227459	0.0326493	-0.0412468	0.0867386	0.486008	-0.002209	0.0947209	-0.187862	0.183444	0.981702	-0.0338485	0.0438814	-0.119856	0.0521591	0.440492	-0.0280202	0.0436629	-0.113599	0.057559	0.530727	0.0174714	0.0450608	-0.0708477	0.105791	0.704047	15.6496	0.405711
PE	90001888	554	MFI	Treg	Blue.585.42.Treg.trait12	CD28 on CD39+ secreting Treg	6	0.0404564	0.0581803	-0.0735771	0.15449	0.486829	0.133946	0.116938	-0.0952525	0.363145	0.303874	0.0481542	0.0618147	-0.0730025	0.169311	0.435974	-0.0914927	0.0851995	-0.258484	0.0754983	0.331952	0.258401	0.174177	-0.0829859	0.599789	0.212082	9.02905	0.107911
PE	90001712	247	MFI	B cell	Bcells.trait149	BAFF-R on IgD- CD38-	6	0.0731352	0.105281	-0.133215	0.279486	0.487263	-0.0233508	0.178356	-0.372928	0.326227	0.900941	0.0712497	0.125544	-0.174816	0.317315	0.570355	0.0826158	0.170675	-0.251907	0.417139	0.648805	0.283296	0.427439	-0.554483	1.12108	0.543715	2.54826	0.769211
PE	90002083	528	Morphological parameter	TBNK	SSC.TBNK.trait6	SSC-A on HLA DR+ T cell	15	0.0282526	0.0409256	-0.0519616	0.108467	0.48998	0.0408313	0.0760218	-0.108172	0.189834	0.599632	0.0201292	0.0553598	-0.088376	0.128635	0.716151	0.0305007	0.0565338	-0.0803055	0.141307	0.59801	0.0415653	0.0629584	-0.0818331	0.164964	0.52065	8.73848	0.84743
PE	90001494	523	Relative count	Treg	f_Treg_Trait517	Secreting Treg %CD4	19	-0.0168225	0.0244896	-0.0648221	0.031177	0.492129	-0.00275109	0.0559168	-0.112348	0.106846	0.961302	-0.0186742	0.0318235	-0.0810483	0.0436998	0.557334	-0.01465	0.0319624	-0.0772963	0.0479963	0.652185	-0.00676023	0.0338075	-0.0730229	0.0595025	0.843882	11.2768	0.882245
PE	90001802	362	MFI	B cell	Bcells.trait565	CD27 on IgD- CD38-	26	-0.0253447	0.0369497	-0.0977661	0.0470766	0.49276	0.00948879	0.0783164	-0.144011	0.162989	0.904533	-0.0356932	0.0449926	-0.123879	0.0524923	0.427596	-0.0520538	0.0432355	-0.136795	0.0326879	0.239882	-0.0734862	0.0504671	-0.172402	0.0254294	0.158318	29.9763	0.225178
PE	90001738	326	MFI	B cell	Bcells.trait328	CD19 on unsw mem	27	-0.0145237	0.0212287	-0.056132	0.0270845	0.493877	0.00595828	0.0559187	-0.103642	0.115559	0.915962	-0.0159791	0.0287495	-0.072328	0.0403699	0.578345	-0.0162908	0.0268428	-0.0689026	0.036321	0.549183	-0.0173374	0.0266676	-0.069606	0.0349311	0.521538	20.7522	0.754641
PE	90001715	376	MFI	B cell	Bcells.trait154	BAFF-R on memory B cell	25	0.0245013	0.0359376	-0.0459364	0.094939	0.495383	0.137964	0.0773795	-0.0136997	0.289628	0.0872482	0.0278074	0.0421289	-0.0547652	0.11038	0.509218	0.0213606	0.0418165	-0.0605997	0.103321	0.614145	0.0303592	0.0655536	-0.0981259	0.158844	0.647631	36.4652	0.0494357
PE	90002045	696	MFI	Myeloid cell	Red.780.60.MDSC.trait14	CD45 on CD33- HLA DR-	26	-0.0249496	0.0366596	-0.0968024	0.0469032	0.496141	0.00735601	0.0858342	-0.160879	0.175591	0.932387	0.032121	0.0537114	-0.0731533	0.137395	0.54982	0.057691	0.0622059	-0.0642325	0.179614	0.362576	-0.000529772	0.0550122	-0.108354	0.107294	0.992396	27.809	0.316723
PE	90001909	557	MFI	TBNK	Blue.670.LP.TBNK.trait1	CD45 on CD14+ monocyte	15	-0.0288187	0.0424208	-0.111963	0.054326	0.496914	-0.0564904	0.0785212	-0.210392	0.0974111	0.483714	-0.0502419	0.0546339	-0.157324	0.0568406	0.357777	-0.0626594	0.0563727	-0.17315	0.047831	0.285069	-0.0966958	0.0580648	-0.210503	0.0171113	0.119752	14.8955	0.385338
PE	90001578	261	Relative count	B cell	N_BC_Trait6	Transitional %lymphocyte	25	-0.0187204	0.0276933	-0.0729992	0.0355585	0.499047	0.0516862	0.067337	-0.0802943	0.183667	0.450226	-0.00297596	0.0334126	-0.0684647	0.0625128	0.929029	0.00701423	0.0262839	-0.0445023	0.0585308	0.791854	-0.000836155	0.0336847	-0.0668581	0.0651858	0.98041	34.242	0.0804598
PE	90001606	90	Relative count	TBNK	TB_Trait514	CD4+ %leukocyte	25	-0.0122613	0.0181664	-0.0478675	0.0233449	0.499712	-0.00961739	0.0325148	-0.0733464	0.0541117	0.769939	0.0059679	0.0197012	-0.0326465	0.0445823	0.761951	0.00394088	0.0188715	-0.0330473	0.0409291	0.836346	0.00960647	0.0213912	-0.0323202	0.0515332	0.657573	36.125	0.0533737
PE	90001701	334	MFI	B cell	Bcells.trait111	BAFF-R on CD20- CD38-	29	-0.0349252	0.0518368	-0.136525	0.0666751	0.500469	-0.193505	0.123643	-0.435846	0.0488356	0.128809	-0.0856242	0.0659805	-0.214946	0.0436975	0.194383	-0.142967	0.0859387	-0.311407	0.0254728	0.107348	-0.0293445	0.096315	-0.218122	0.159433	0.762952	45.8829	0.0179206
PE	90001514	202	Absolute count	Myeloid cell	MDSC_Trait1	HSC AC	24	0.0239066	0.0354924	-0.0456585	0.0934717	0.500585	0.133521	0.10044	-0.0633401	0.330383	0.196762	0.0325423	0.0538683	-0.0730397	0.138124	0.545772	0.0602244	0.0537939	-0.0452117	0.16566	0.274466	0.0159114	0.051731	-0.0854814	0.117304	0.761295	33.7567	0.0687597
PE	90001757	531	MFI	B cell	Bcells.trait392	CD20 on IgD- CD38dim	22	-0.0220925	0.0330083	-0.0867888	0.0426039	0.503304	-0.152799	0.0707754	-0.291518	-0.0140788	0.0425782	-0.0566754	0.0413937	-0.137807	0.0244562	0.170943	-0.0394767	0.0364365	-0.110892	0.0319389	0.290898	-0.00294651	0.0424572	-0.0861626	0.0802696	0.945361	30.5327	0.0817948
PE	90001746	104	MFI	B cell	Bcells.trait378	CD20 on IgD+ CD24+	28	-0.0295511	0.0441577	-0.1161	0.056998	0.503357	-0.102063	0.0947299	-0.287733	0.0836076	0.29083	-0.0308148	0.0577332	-0.143972	0.0823423	0.593518	-0.0438559	0.0574367	-0.156432	0.06872	0.451755	-0.00304895	0.0720165	-0.144201	0.138103	0.966554	39.2417	0.0602223
PE	90002003	51	MFI	Monocyte	mono.trait44	CCR2 on CD14- CD16-	23	-0.024817	0.0371069	-0.0975465	0.0479125	0.503625	-0.00166254	0.094099	-0.186097	0.182772	0.986063	-0.0483736	0.05703	-0.160152	0.0634052	0.396319	-0.0411903	0.0552169	-0.149415	0.0670349	0.463581	-0.0670927	0.0614621	-0.187558	0.0533729	0.28737	16.6131	0.78434
PE	90001955	613	MFI	Myeloid cell	Blue.780.60.MDSC.trait7	CD33 on Im MDSC	23	0.0129489	0.0193908	-0.0250571	0.050955	0.504271	-0.0161567	0.0489394	-0.112078	0.0797645	0.74442	0.029941	0.025946	-0.0209131	0.0807952	0.248511	0.0158975	0.0226373	-0.0284716	0.0602667	0.489874	0.0028796	0.0264709	-0.0490034	0.0547626	0.914407	12.824	0.937955
PE	90002019	529	MFI	Myeloid cell	Red.660.20.MDSC.trait2	CD14 on Mo MDSC	29	-0.015336	0.0230413	-0.0604969	0.0298249	0.505673	-0.0188908	0.0490715	-0.115071	0.0772893	0.703172	-0.0153866	0.0264577	-0.0672437	0.0364705	0.560866	-0.0188908	0.023101	-0.0641687	0.026387	0.420404	-0.00951965	0.029398	-0.0671398	0.0481005	0.74857	38.8649	0.0831211
PE	90001968	319	Morphological parameter	TBNK	FSC.TBNK.trait10	FSC-A on B cell	15	-0.025691	0.0386188	-0.101384	0.0500018	0.505893	-0.00312814	0.0700388	-0.140404	0.134148	0.965007	-0.0253572	0.0447834	-0.113133	0.0624182	0.571244	-0.023717	0.0411281	-0.104328	0.0568941	0.573324	0.0181741	0.0482502	-0.0763962	0.112744	0.7125	18.5379	0.18337
PE	90001923	231	MFI	Treg	Blue.670.LP.Treg.trait10	CD127 on CD45RA- CD4 not Treg	23	0.0125035	0.0188318	-0.0244068	0.0494138	0.506718	0.00564982	0.0271854	-0.0476335	0.0589332	0.837277	-0.00165392	0.0194616	-0.0397987	0.0364908	0.932274	0.000378853	0.0165127	-0.0319861	0.0327438	0.981902	-0.0177101	0.0200193	-0.056948	0.0215278	0.386362	40.3061	0.00995488
PE	90001568	689	Relative count	Maturation stages of T cell	MT_Trait547	Naive DN (CD4-CD8-) %T cell	20	-0.0159253	0.0241059	-0.0631729	0.0313223	0.508844	-0.0118371	0.0547531	-0.119153	0.0954789	0.831143	-0.0193515	0.031686	-0.0814561	0.042753	0.54138	-0.0118371	0.0314177	-0.0734159	0.0497417	0.710523	-0.018744	0.0326407	-0.0827198	0.0452319	0.572905	8.28287	0.983591
PE	90002046	669	MFI	Myeloid cell	Red.780.60.MDSC.trait15	CD45 on CD33- HLA DR+	30	-0.0245521	0.0375394	-0.0981293	0.0490251	0.513089	-0.0408154	0.0734164	-0.184711	0.103081	0.582514	-0.0168983	0.0467212	-0.108472	0.0746751	0.717588	-0.00122727	0.0442422	-0.087942	0.0854874	0.97806	-0.0477783	0.0715036	-0.187925	0.0923688	0.509481	42.295	0.05282
PE	90001393	549	Relative count	B cell	BC_Trait11	IgD+ CD38dim %B cell	15	0.0545847	0.0835673	-0.109207	0.218377	0.513639	0.115497	0.155724	-0.189722	0.420716	0.470542	0.0326939	0.090965	-0.145597	0.210985	0.719287	-0.0482596	0.134922	-0.312706	0.216187	0.725914	-0.281401	0.232073	-0.736265	0.173463	0.246877	24.3677	0.0413478
PE	90001970	399	Morphological parameter	TBNK	FSC.TBNK.trait12	FSC-A on HLA DR+ NK	30	-0.0222294	0.0340811	-0.0890283	0.0445695	0.51424	-0.0713342	0.0835274	-0.235048	0.0923795	0.400093	-0.0178807	0.0454591	-0.10698	0.0712191	0.694072	-0.0261666	0.0433048	-0.111044	0.0587107	0.55038	-0.131457	0.0654103	-0.259661	-0.00325264	0.0541854	33.2578	0.267463
PE	90001648	26	Absolute count	TBNK	TB_Trait569	HLA DR+ NK AC	20	0.0339874	0.0521677	-0.0682612	0.136236	0.514722	0.14672	0.120561	-0.0895793	0.383019	0.238514	0.0149317	0.0763006	-0.134617	0.164481	0.844848	0.0123775	0.0955428	-0.174886	0.199641	0.898285	0.0411932	0.0887672	-0.132791	0.215177	0.648169	14.668	0.743455
PE	90002097	688	MFI	Myeloid cell	Violet.450.50.MDSC.trait9	CD11b on CD33br HLA DR+ CD14dim	15	0.0423167	0.0655834	-0.0862269	0.17086	0.518775	-0.122881	0.14277	-0.402709	0.156947	0.403906	-0.0118762	0.0860437	-0.180522	0.156769	0.89022	-0.0780685	0.134705	-0.342089	0.185952	0.571425	0.0659554	0.122141	-0.173442	0.305353	0.598331	16.7823	0.267967
PE	90001687	504	Absolute count	Treg	Treg_Trait602	CD28- CD8br AC	22	-0.0250831	0.0389404	-0.101406	0.05124	0.519484	0.0507934	0.103341	-0.151755	0.253342	0.628162	-0.00561644	0.0589717	-0.121201	0.109968	0.924125	-0.0277469	0.0612096	-0.147718	0.0922239	0.654975	-0.0530388	0.0665042	-0.183387	0.0773095	0.434513	22.2554	0.38492
PE	90001521	132	Relative count	Myeloid cell	MDSC_Trait16	CD33br HLA DR+ CD14dim %CD33br HLA DR+	27	-0.0120013	0.018715	-0.0486827	0.0246801	0.52135	-0.0438269	0.0535416	-0.148768	0.0611147	0.420479	-0.0142999	0.0265212	-0.0662814	0.0376817	0.589759	-0.00336729	0.0212386	-0.044995	0.0382604	0.875252	0.00501621	0.0222562	-0.0386059	0.0486384	0.823512	17.8278	0.881947
PE	90001463	5	Relative count	cDC	f_DC_Trait509	CD62L- DC %DC	31	0.0158496	0.0247593	-0.0326785	0.0643778	0.522075	0.000627419	0.0529489	-0.103152	0.104407	0.990624	0.0109026	0.0348649	-0.0574327	0.0792379	0.754502	0.0253395	0.0338148	-0.0409376	0.0916166	0.459476	0.0318221	0.0350456	-0.0368672	0.100511	0.371352	21.1137	0.884298
PE	90001919	217	MFI	TBNK	Blue.670.LP.TBNK.trait7	CD45 on NKT	21	0.0221883	0.0346752	-0.0457751	0.0901517	0.522244	-0.00846858	0.0810212	-0.16727	0.150333	0.917795	-0.00109746	0.0463399	-0.0919237	0.0897288	0.981106	0.00481525	0.0466554	-0.0866293	0.0962598	0.918825	-0.00531729	0.0491977	-0.101745	0.0911103	0.915065	21.8186	0.350433
PE	90001400	255	Absolute count	B cell	BC_Trait2	IgD+ AC	18	0.0279407	0.0437272	-0.0577645	0.113646	0.522837	-0.00410173	0.0961137	-0.192485	0.184281	0.966457	0.00586808	0.062521	-0.116673	0.128409	0.925222	-0.00741001	0.065404	-0.135602	0.120782	0.911123	0.00837957	0.0714799	-0.131721	0.14848	0.908137	12.9984	0.736293
PE	90001596	435	Absolute count	TBNK	TB_ry_Trait524	CD8dim AC	26	-0.0209752	0.0328465	-0.0853542	0.0434039	0.523095	-0.00995678	0.0571955	-0.12206	0.102146	0.863202	-0.0433369	0.0351767	-0.112283	0.0256094	0.217957	-0.0306059	0.0313019	-0.0919577	0.0307459	0.337558	-0.0350139	0.0478655	-0.12883	0.0588025	0.471553	38.4789	0.0415131
PE	90001534	270	Absolute count	Maturation stages of T cell	MT_ry_Trait514	CD45RA- CD4+ AC	17	0.0240545	0.0378134	-0.0500598	0.0981688	0.524687	0.00709784	0.0826896	-0.154974	0.16917	0.932661	0.00823003	0.0540685	-0.0977442	0.114204	0.879017	0.00244101	0.0498449	-0.095255	0.100137	0.961548	-0.0064891	0.0503498	-0.105175	0.0921966	0.899165	5.62606	0.991655
PE	90001893	511	MFI	Treg	Blue.585.42.Treg.trait2	CD28 on CD28+ CD45RA- CD8br	19	-0.0245195	0.0385468	-0.100071	0.0510323	0.524713	0.00612701	0.0888085	-0.167938	0.180192	0.945757	0.0250503	0.0509771	-0.0748649	0.124965	0.623142	0.0135229	0.0535301	-0.091396	0.118442	0.803422	0.00450861	0.0576435	-0.108473	0.11749	0.93857	22.6435	0.204663
PE	90001784	645	MFI	B cell	Bcells.trait496	CD25 on IgD+ CD38dim	30	0.020843	0.0327744	-0.0433948	0.0850809	0.524806	0.0648449	0.096151	-0.123611	0.253301	0.505393	0.0420153	0.0504693	-0.0569045	0.140935	0.405131	0.100606	0.0562663	-0.00967577	0.210888	0.0842245	0.0831336	0.051316	-0.0174457	0.183713	0.116435	17.1665	0.959533
PE	90001480	563	Absolute count	Treg	f_Treg_Trait503	Resting Treg AC	18	-0.0161171	0.0253718	-0.0658457	0.0336116	0.525275	0.0261469	0.0630835	-0.0974968	0.149791	0.683705	-0.0148696	0.0320503	-0.0776883	0.047949	0.642686	-0.010287	0.0309426	-0.0709346	0.0503606	0.743611	-0.0111763	0.0347188	-0.0792252	0.0568726	0.751689	6.50261	0.989122
PE	90001816	674	MFI	B cell	Bcells.trait646	CD38 on naive-mature B cell	23	0.0223795	0.035385	-0.046975	0.091734	0.527088	0.0575217	0.0749469	-0.0893743	0.204418	0.450944	0.0260325	0.0506847	-0.0733095	0.125374	0.60752	0.0631879	0.049434	-0.0337029	0.160079	0.214492	0.109676	0.0555172	0.000862291	0.21849	0.061496	17.8997	0.711921
PE	90001872	604	MFI	Maturation stages of T cell	HVEM1000_150630.trait10	HVEM on naive CD8br	21	-0.0172141	0.0273733	-0.0708659	0.0364377	0.529438	-0.0258086	0.0620225	-0.147373	0.0957555	0.681756	-0.0107489	0.0382186	-0.0856574	0.0641596	0.77852	-0.00877126	0.0392965	-0.0857924	0.0682499	0.825638	-0.0206778	0.0371652	-0.0935216	0.052166	0.584449	13.0417	0.87559
PE	90001964	407	Morphological parameter	cDC	FSC.cDC.trait3	FSC-A on plasmacytoid DC	23	0.022123	0.0357159	-0.0478802	0.0921261	0.535643	0.0874568	0.0885302	-0.0860625	0.260976	0.333955	0.0295263	0.0515766	-0.0715637	0.130616	0.567	0.0362741	0.0520455	-0.0657351	0.138283	0.493122	0.0538194	0.0539006	-0.0518257	0.159464	0.329407	24.1114	0.341418
PE	90002093	419	MFI	Myeloid cell	Violet.450.50.MDSC.trait2	CD11b on CD66b++ myeloid cell	31	0.0141022	0.0228406	-0.0306653	0.0588697	0.536957	-0.0319383	0.0519497	-0.13376	0.0698831	0.543327	-0.0092501	0.0278022	-0.0637424	0.0452422	0.739352	-0.0109197	0.0261028	-0.0620811	0.0402417	0.678683	-0.00991981	0.0278087	-0.0644248	0.0445852	0.723887	36.6941	0.186224
PE	90001556	175	Relative count	Maturation stages of T cell	MT_Trait530	EM CD8br %T cell	23	0.0240274	0.0397771	-0.0539356	0.10199	0.545809	0.00141922	0.108534	-0.211308	0.214146	0.989685	0.0568835	0.0606673	-0.0620244	0.175791	0.348434	0.0333236	0.0637203	-0.0915682	0.158215	0.606225	0.0212268	0.0538442	-0.0843078	0.126761	0.697389	20.2265	0.568877
PE	90001481	582	Relative count	Treg	f_Treg_Trait504	Resting Treg % CD4 Treg	19	-0.0162985	0.0273057	-0.0698176	0.0372207	0.550581	0.0547354	0.0741899	-0.0906769	0.200148	0.470162	-0.0175478	0.033505	-0.0832177	0.0481221	0.600462	-0.0161914	0.0291456	-0.0733168	0.0409339	0.585368	-0.00324239	0.0325317	-0.0670046	0.0605198	0.921773	7.93273	0.979621
PE	90001934	617	MFI	Treg	Blue.780.60.CD25.trait13	CD25 on CD45RA+ CD4 not Treg	16	0.0230833	0.0388337	-0.0530308	0.0991974	0.552235	0.00840509	0.0776902	-0.143868	0.160678	0.915281	-0.00519745	0.045393	-0.0941677	0.0837727	0.908842	-0.00929282	0.0398106	-0.0873215	0.0687359	0.818586	-0.0194953	0.0440828	-0.105898	0.0669069	0.665068	18.4731	0.238612
PE	90001883	430	MFI	TBNK	Blue.585.42.TBNK.trait1	CD16-CD56 on NKT	27	-0.0273117	0.0460112	-0.117494	0.0628702	0.552787	-0.0697784	0.125834	-0.316413	0.176857	0.583958	-0.0586207	0.0712789	-0.198327	0.0810858	0.410841	-0.0697784	0.0857595	-0.237867	0.0983101	0.423233	-0.0774397	0.0813669	-0.236919	0.0820395	0.350343	22.4242	0.665278
PE	90001792	658	MFI	B cell	Bcells.trait509	CD25 on unsw mem	19	0.0260594	0.0439148	-0.0600136	0.112132	0.552908	-0.00271103	0.0866222	-0.172491	0.167069	0.975377	-0.0147449	0.0569988	-0.126463	0.0969727	0.795875	-0.0140724	0.0517607	-0.115523	0.0873785	0.788812	-0.0805286	0.0578559	-0.193926	0.0328691	0.181903	22.5058	0.210302
PE	90001749	622	MFI	B cell	Bcells.trait381	CD20 on IgD+ CD38- naive	19	-0.0247576	0.0417278	-0.106544	0.0570288	0.552972	0.00433985	0.0847096	-0.161691	0.170371	0.959705	-0.00872959	0.0563443	-0.119164	0.101705	0.876874	-0.00491247	0.0779778	-0.157749	0.147924	0.950462	-0.0198234	0.122214	-0.259363	0.219716	0.873059	12.5938	0.815114
PE	90001771	704	MFI	B cell	Bcells.trait448	CD24 on memory B cell	29	0.0229125	0.0386513	-0.052844	0.098669	0.553315	0.00113642	0.0849497	-0.165365	0.167638	0.989421	0.0434188	0.0462331	-0.0471981	0.134036	0.347666	0.0394178	0.0440658	-0.0469511	0.125787	0.378668	0.0318585	0.0549977	-0.075937	0.139654	0.567209	39.269	0.0766919
PE	90001811	464	MFI	B cell	Bcells.trait637	CD38 on IgD+ CD24-	17	0.0271971	0.0459705	-0.062905	0.117299	0.554104	-0.00100662	0.106568	-0.209881	0.207867	0.99258	0.0168034	0.0685859	-0.117625	0.151232	0.806458	0.0517683	0.0754114	-0.0960381	0.199575	0.50224	0.079516	0.0714371	-0.0605007	0.219533	0.283189	11.3713	0.786008
PE	90002044	138	MFI	Myeloid cell	Red.780.60.MDSC.trait13	CD45 on CD33dim HLA DR+ CD11b-	20	-0.0120744	0.0204542	-0.0521646	0.0280159	0.554981	-0.0236338	0.0601813	-0.141589	0.0943215	0.698904	-0.0300624	0.0248052	-0.0786807	0.0185558	0.225536	-0.0302602	0.025649	-0.0805323	0.0200118	0.252648	-0.0247863	0.0326722	-0.0888238	0.0392512	0.45789	12.5331	0.861593
PE	90001684	86	Absolute count	Treg	Treg_Trait599	CD127- CD8br AC	32	-0.0225663	0.0382554	-0.097547	0.0524143	0.555267	-0.026908	0.104787	-0.232291	0.178475	0.79904	-0.0248442	0.0598621	-0.142174	0.0924855	0.678124	-0.020923	0.0570541	-0.132749	0.0909031	0.716318	-0.0121226	0.0587574	-0.127287	0.103042	0.837938	24.7215	0.780036
PE	90001397	317	Relative count	B cell	BC_Trait17	Unsw mem %B cell	31	0.0241491	0.0413947	-0.0569846	0.105283	0.559634	-0.121458	0.108915	-0.334931	0.0920141	0.273631	0.0445246	0.0556652	-0.0645792	0.153628	0.42379	0.0421399	0.0871116	-0.128599	0.212879	0.632079	-0.0468974	0.0710714	-0.186197	0.0924024	0.514548	41.7287	0.075489
PE	90001755	456	MFI	B cell	Bcells.trait390	CD20 on IgD- CD38-	20	-0.0281238	0.0483371	-0.122865	0.0666169	0.560683	-0.0218011	0.0949838	-0.207969	0.164367	0.820914	-0.0304492	0.0641768	-0.156236	0.0953374	0.635173	-0.0297713	0.0685608	-0.164151	0.104608	0.669011	-0.0285818	0.0835489	-0.192338	0.135174	0.73624	20.69	0.354178
PE	90001553	596	Relative count	Maturation stages of T cell	MT_Trait527	Naive CD8br %T cell	26	0.0150096	0.0258295	-0.0356162	0.0656353	0.561171	-0.093886	0.0723985	-0.235787	0.048015	0.206543	0.0319267	0.0366214	-0.0398512	0.103705	0.383315	0.0361638	0.0338476	-0.0301774	0.102505	0.295535	0.0284577	0.0313672	-0.033022	0.0899374	0.373297	18.6586	0.813188
PE	90001722	182	MFI	B cell	Bcells.trait282	CD19 on CD20- CD38-	18	0.0206517	0.0355472	-0.0490209	0.0903243	0.561264	-0.036172	0.0724539	-0.178182	0.105838	0.624008	-0.0174769	0.049705	-0.114899	0.0799449	0.725129	-0.0233067	0.0434287	-0.108427	0.0618135	0.598452	0.033875	0.0532638	-0.0705221	0.138272	0.533779	20.17	0.265626
PE	90001414	211	Absolute count	B cell	BC_Trait34	IgD- CD24- AC	22	0.0290461	0.0500438	-0.0690398	0.127132	0.561636	-0.00556333	0.0985128	-0.198648	0.187522	0.955499	0.0457666	0.0685004	-0.0884942	0.180027	0.504056	0.0271863	0.0893351	-0.14791	0.202283	0.763881	0.0335256	0.0899052	-0.142689	0.20974	0.713146	10.3077	0.974634
PE	90001433	539	Relative count	B cell	BC_Trait55	IgD- CD27- %lymphocyte	18	-0.0235663	0.0406522	-0.103245	0.056112	0.562113	0.0343989	0.0959441	-0.153652	0.222449	0.72436	0.0188573	0.0572761	-0.0934038	0.131118	0.741978	-0.0100165	0.0677466	-0.1428	0.122767	0.884199	-0.0218447	0.0655967	-0.150414	0.106725	0.743447	11.6446	0.821162
PE	90001829	612	MFI	B cell	Bcells.trait84	BAFF-R on B cell	19	-0.0274829	0.047537	-0.120655	0.0656896	0.563172	0.109368	0.129091	-0.14365	0.362385	0.407999	-0.0585199	0.0775558	-0.210529	0.0934896	0.450518	-0.0190473	0.0978776	-0.210888	0.172793	0.847883	-0.109584	0.0927127	-0.291301	0.0721325	0.253484	16.7765	0.538519
PE	90001486	587	Absolute count	Treg	f_Treg_Trait509	Activated Treg AC	20	-0.0297145	0.0515703	-0.130792	0.0713634	0.564484	-0.0918703	0.120743	-0.328526	0.144786	0.456071	-0.0767816	0.0730143	-0.21989	0.0663264	0.292984	-0.0811109	0.0801733	-0.238251	0.0760288	0.324395	-0.200357	0.093699	-0.384007	-0.016707	0.0464573	21.5841	0.305443
PE	90001401	657	Absolute count	B cell	BC_Trait20	IgD- CD27- AC	21	-0.0192415	0.0335086	-0.0849183	0.0464353	0.565815	-0.00714802	0.0691673	-0.142716	0.12842	0.918719	-0.00617333	0.0383279	-0.0812961	0.0689494	0.872041	-0.0168849	0.034753	-0.0850008	0.0512311	0.632352	-0.00937033	0.0458604	-0.0992567	0.080516	0.840274	34.2983	0.0241761
PE	90002088	643	MFI	cDC	Violet.450.50.cDC.trait2	CD11c on CD62L+ myeloid DC	28	-0.00868997	0.0151935	-0.0384693	0.0210894	0.567355	0.0250622	0.0444698	-0.0620986	0.112223	0.577692	-0.0267987	0.0206081	-0.0671906	0.0135933	0.193467	-0.0162688	0.0171568	-0.0498962	0.0173585	0.351417	-0.00785055	0.0176664	-0.0424768	0.0267757	0.660447	27.6376	0.429833
PE	90002055	701	MFI	Maturation stages of T cell	Red.780.60.MT.trait3	CD8 on naive CD8br	8	0.0329887	0.0580168	-0.0807242	0.146702	0.569623	0.126453	0.108529	-0.0862639	0.33917	0.282121	0.10413	0.0781122	-0.0489697	0.25723	0.182504	0.121877	0.0994037	-0.0729544	0.316708	0.25981	0.052716	0.092239	-0.128073	0.233505	0.588404	7.13124	0.415344
PE	90001602	13	Relative count	TBNK	TB_Trait508	Lymphocyte %leukocyte	24	0.0273446	0.0481618	-0.0670524	0.121742	0.570194	0.13188	0.112693	-0.0889981	0.352757	0.25388	0.0894684	0.0701906	-0.0481052	0.227042	0.202433	0.165354	0.0935315	-0.0179674	0.348676	0.0903428	0.0467524	0.0876743	-0.125089	0.218594	0.599206	21.4831	0.551609
PE	90001862	73	MFI	Treg	Blue.530.30.Treg.trait23	CD3 on CD28+ DN (CD4-CD8-)	29	-0.0157947	0.0279881	-0.0706515	0.039062	0.572525	0.0614963	0.0731585	-0.0818943	0.204887	0.407699	-0.0367672	0.0323462	-0.100166	0.0266313	0.255672	-0.0300551	0.0278217	-0.0845856	0.0244754	0.289237	-0.0392258	0.0330038	-0.103913	0.0254617	0.244976	42.6755	0.0374005
PE	90001672	297	Absolute count	Treg	Treg_Trait587	CD39+ CD8br AC	33	-0.0236715	0.0421413	-0.106268	0.0589255	0.574309	-0.170626	0.131875	-0.429101	0.0878498	0.204981	-0.122865	0.0624892	-0.245344	-0.00038583	0.0492785	-0.174769	0.140371	-0.449895	0.100358	0.222154	0.169081	0.0845048	0.00345183	0.334711	0.054231	29.9328	0.571529
PE	90001562	693	Relative count	Maturation stages of T cell	MT_Trait539	CD45RA+ CD8br %T cell	24	0.0169392	0.0301983	-0.0422495	0.076128	0.574843	0.00271942	0.070346	-0.135159	0.140598	0.969497	-0.0298678	0.0425343	-0.113235	0.0534994	0.482551	-0.0293294	0.0433665	-0.114328	0.0556689	0.505585	-0.0333679	0.0543892	-0.139971	0.0732349	0.545836	18.9884	0.701898
PE	90001898	443	MFI	Treg	Blue.585.42.Treg.trait5	CD28 on CD4+	30	-0.0126602	0.0226064	-0.0569687	0.0316483	0.57546	-0.00771832	0.0461152	-0.0981041	0.0826674	0.86824	-0.00382285	0.0299312	-0.062488	0.0548423	0.89837	0.00398727	0.0318594	-0.0584571	0.0664317	0.901267	0.00786374	0.0294076	-0.0497751	0.0655026	0.791117	31.0752	0.361889
PE	90001476	174	Relative count	TBNK	f_MONO_Trait504	HLA DR++ monocyte %leukocyte	27	-0.0117717	0.0210966	-0.0531209	0.0295776	0.576851	-0.00633312	0.0481415	-0.10069	0.0880241	0.896351	-0.0176629	0.0293818	-0.0752512	0.0399254	0.547739	-0.00963431	0.0240473	-0.056767	0.0374984	0.691958	0.00600929	0.0281241	-0.0491139	0.0611325	0.832537	23.5364	0.602454
PE	90001536	400	Relative count	Maturation stages of T cell	MT_ry_Trait516	CD45RA- CD4+ %T cell	19	-0.019947	0.0357648	-0.0900461	0.0501521	0.577031	-0.0188836	0.0770824	-0.169965	0.132198	0.809244	-0.00417272	0.0499981	-0.102169	0.0938235	0.933488	0.00218257	0.0541327	-0.103917	0.108283	0.968283	0.0160111	0.0735296	-0.128107	0.160129	0.830216	23.9067	0.158107
PE	90001998	629	MFI	Monocyte	mono.trait39	PDL-1 on CD14+ CD16+ monocyte	32	-0.0232978	0.0419737	-0.105566	0.0589707	0.578856	0.0294305	0.112222	-0.190525	0.249386	0.794862	0.00518162	0.0629732	-0.118246	0.128609	0.934422	0.0216475	0.0880126	-0.150857	0.194152	0.807335	0.0690062	0.0822078	-0.092121	0.230133	0.407877	33.5099	0.346503
PE	90001466	315	Absolute count	cDC	f_DC_Trait514	CD86+ plasmacytoid DC AC	28	-0.0135611	0.0245247	-0.0616296	0.0345074	0.580294	0.0231518	0.0612749	-0.0969469	0.143251	0.708507	-0.0196973	0.0350013	-0.0882999	0.0489053	0.573599	0.00497957	0.034735	-0.063101	0.0730602	0.887071	-0.0250121	0.0327037	-0.0891112	0.0390871	0.451272	13.3243	0.987021
PE	90001924	163	MFI	Treg	Blue.670.LP.Treg.trait11	CD127 on CD28+ CD4+	31	-0.00708731	0.0129	-0.0323713	0.0181967	0.582728	-0.0170426	0.0269582	-0.0698807	0.0357956	0.532055	0.00749361	0.0193321	-0.0303973	0.0453846	0.698294	-0.00198501	0.0159798	-0.0333054	0.0293353	0.901969	-0.00670142	0.0148683	-0.0358433	0.0224404	0.655544	21.7215	0.863981
PE	90001957	272	MFI	Myeloid cell	Blue.780.60.MDSC.trait9	CD33 on CD33br HLA DR+ CD14-	19	-0.0259747	0.0475121	-0.119098	0.067149	0.584587	-0.0766793	0.0885806	-0.250297	0.0969387	0.398076	-0.0531655	0.0669002	-0.18429	0.0779588	0.426788	-0.0712804	0.0775183	-0.223216	0.0806553	0.369977	-0.113751	0.0871626	-0.28459	0.0570875	0.209266	15.1611	0.650877
PE	90002031	357	MFI	Treg	Red.660.20.Treg.trait3	CD39 on CD39+ secreting Treg	21	-0.0113408	0.020818	-0.0521442	0.0294625	0.585919	0.0141637	0.0568786	-0.0973183	0.125646	0.805887	-0.0134375	0.0298698	-0.0719824	0.0451073	0.652804	-0.0133287	0.0244485	-0.0612478	0.0345905	0.591664	-0.0264138	0.0243843	-0.074207	0.0213794	0.292262	9.49994	0.97636
PE	90001823	458	MFI	B cell	Bcells.trait779	IgD on IgD+ CD38- unsw mem	19	0.0186324	0.0343798	-0.0487519	0.0860168	0.587846	-0.00383249	0.0689476	-0.13897	0.131305	0.956284	-0.00818387	0.0469944	-0.100293	0.0839251	0.861751	-0.00762047	0.0464203	-0.0986043	0.0833634	0.871433	-0.0157269	0.0485449	-0.110875	0.079421	0.749915	16.7684	0.53908
PE	90002082	484	Morphological parameter	TBNK	SSC.TBNK.trait5	SSC-A on CD8br	26	-0.0199297	0.0369348	-0.0923219	0.0524626	0.58948	-0.0175139	0.0814559	-0.177167	0.14214	0.831503	-0.0327728	0.051092	-0.132913	0.0673676	0.521233	-0.0252343	0.0492654	-0.121794	0.0713259	0.612999	-0.00712475	0.0564565	-0.11778	0.10353	0.900626	25.4019	0.44004
PE	90001785	569	MFI	B cell	Bcells.trait500	CD25 on IgD- CD24-	25	-0.0120802	0.0223924	-0.0559693	0.031809	0.589558	-0.00608676	0.055179	-0.114238	0.102064	0.913081	-0.0187249	0.0297459	-0.0770268	0.0395771	0.529026	-0.00813214	0.0278418	-0.0627021	0.0464378	0.772733	-0.019982	0.0295205	-0.0778422	0.0378781	0.505229	9.52489	0.996244
PE	90001720	547	MFI	B cell	Bcells.trait161	BAFF-R on transitional	24	0.0127188	0.0236809	-0.0336957	0.0591333	0.591203	0.0116261	0.100156	-0.184679	0.207931	0.908597	-0.00422755	0.0361429	-0.0750677	0.0666126	0.906886	0.0116261	0.0268711	-0.0410414	0.0642935	0.669292	0.00987553	0.0292211	-0.0473978	0.0671489	0.738598	23.4039	0.437402
PE	90001882	687	MFI	Maturation stages of T cell	HVEM1000_150630.trait9	HVEM on CM CD8br	24	-0.0239489	0.0450774	-0.112301	0.0644028	0.595222	0.0402096	0.123166	-0.201195	0.281615	0.747023	0.0735509	0.0616588	-0.0473003	0.194402	0.23292	0.0877832	0.0625092	-0.0347348	0.210301	0.173583	0.0995587	0.0624824	-0.0229067	0.222024	0.12534	27.6805	0.228104
PE	90001403	45	Absolute count	B cell	BC_Trait22	Sw mem AC	18	0.0209351	0.0394267	-0.0563413	0.0982115	0.595428	0.0381676	0.0744621	-0.107778	0.184113	0.614842	0.0214339	0.0533453	-0.0831229	0.125991	0.687835	0.0307723	0.0539473	-0.0749643	0.136509	0.575859	0.0154488	0.0733852	-0.128386	0.159284	0.835923	20.413	0.253652
PE	90001927	229	MFI	Treg	Blue.670.LP.Treg.trait2	CD127 on CD8br	29	0.0155001	0.0292429	-0.041816	0.0728162	0.59608	0.0755386	0.0683458	-0.0584192	0.209496	0.278462	0.0150113	0.041806	-0.0669284	0.0969511	0.719542	0.0151105	0.0381145	-0.059594	0.0898149	0.694779	0.0207237	0.0387732	-0.0552717	0.0967192	0.597379	25.9151	0.577713
PE	90001592	424	Absolute count	TBNK	TB_ry_Trait515	CD8br AC	16	-0.0227816	0.0431434	-0.107343	0.0617796	0.59747	-0.0253128	0.0866121	-0.195072	0.144447	0.774096	0.00618778	0.0565097	-0.104571	0.116947	0.912806	0.000856428	0.0673286	-0.131108	0.132821	0.990019	2.53194e-05	0.101243	-0.198411	0.198461	0.999804	12.0037	0.678751
PE	90001815	680	MFI	B cell	Bcells.trait644	CD38 on IgD- CD38dim	28	-0.0192048	0.0363774	-0.0905044	0.0520949	0.597547	-0.101795	0.0998898	-0.297579	0.0939889	0.317213	0.0112599	0.0462817	-0.0794522	0.101972	0.80778	0.00241807	0.058325	-0.111899	0.116735	0.967235	-0.0206664	0.0547088	-0.127896	0.0865629	0.708681	39.4555	0.0575611
PE	90001391	579	Relative count	B cell	BC_Trait1	IgD+ %B cell	18	0.0127843	0.0243128	-0.0348689	0.0604374	0.599011	0.0218822	0.0492615	-0.0746703	0.118435	0.662498	0.0124606	0.0361295	-0.0583533	0.0832745	0.73018	0.0109894	0.0317526	-0.0512456	0.0732244	0.733517	0.0189719	0.0382114	-0.0559225	0.0938663	0.626295	13.185	0.723715
PE	90001719	628	MFI	B cell	Bcells.trait160	BAFF-R on IgD+	23	0.0116955	0.0222428	-0.0319004	0.0552913	0.59902	-0.00488431	0.0657573	-0.133769	0.124	0.941461	0.0400004	0.0323075	-0.0233222	0.103323	0.215673	0.0239721	0.0305309	-0.0358684	0.0838127	0.440725	0.004512	0.0265064	-0.0474405	0.0564645	0.866464	18.2809	0.689209
PE	90001936	323	MFI	Treg	Blue.780.60.CD25.trait2	CD25 on CD4 Treg	23	0.0143823	0.027428	-0.0393766	0.0681412	0.600025	0.0313496	0.0654721	-0.0969757	0.159675	0.636789	0.0181835	0.0378439	-0.0559906	0.0923576	0.630882	0.0207641	0.0340468	-0.0459676	0.0874958	0.548196	0.0340151	0.0434367	-0.0511208	0.119151	0.442313	20.5409	0.549244
PE	90001453	9	Relative count	cDC	DC_Trait531	CD11c+ CD62L- monocyte %monocyte	22	-0.0270029	0.0515981	-0.128135	0.0741295	0.600744	0.000551471	0.127234	-0.248826	0.249929	0.996583	-0.0891516	0.0594848	-0.205742	0.0274386	0.133944	-0.09983	0.0639971	-0.225264	0.0256043	0.133724	-0.180594	0.0740467	-0.325726	-0.0354629	0.024178	38.1573	0.0123523
PE	90002010	677	MFI	Monocyte	mono.trait54	HLA DR on monocyte	16	-0.0172804	0.0332302	-0.0824116	0.0478508	0.603048	-0.0142916	0.0747321	-0.160766	0.132183	0.850904	0.0128986	0.0439916	-0.0733249	0.0991221	0.769365	0.0117079	0.043883	-0.0743028	0.0977186	0.793257	0.0125072	0.0484898	-0.0825327	0.107547	0.80021	18.2394	0.25029
PE	90001541	93	Relative count	Maturation stages of T cell	MT_Trait507	Naive CD4+ %CD4+	30	0.018423	0.0354918	-0.0511409	0.0879869	0.603706	0.0348635	0.125436	-0.210991	0.280718	0.783032	0.067777	0.0545823	-0.0392043	0.174758	0.214333	0.103047	0.0630517	-0.0205343	0.226628	0.113001	0.0359335	0.0533401	-0.0686132	0.14048	0.506047	30.3838	0.395034
PE	90002033	130	MFI	Treg	Red.660.20.Treg.trait6	CD39 on granulocyte	25	0.0186365	0.0359451	-0.051816	0.0890889	0.604131	-0.12927	0.104319	-0.333735	0.0751957	0.227262	0.0513151	0.0537936	-0.0541204	0.156751	0.340121	0.028023	0.0550836	-0.079941	0.135987	0.615583	0.0665156	0.0697508	-0.070196	0.203227	0.350193	23.6894	0.479467
PE	90001689	24	Relative count	Treg	Treg_Trait604	CD28+ CD45RA+ CD8br %CD8br	28	-0.0167303	0.0323125	-0.0800627	0.0466021	0.604621	-0.0617262	0.0778382	-0.214289	0.0908366	0.434687	-0.0730096	0.0479995	-0.167089	0.0210694	0.128247	-0.0801785	0.0536365	-0.185306	0.0249491	0.146551	-0.0622228	0.0496855	-0.159606	0.0351608	0.221597	24.9519	0.577158
PE	90001818	608	MFI	B cell	Bcells.trait649	CD38 on IgD+	35	0.000427065	0.000825398	-0.00119072	0.00204485	0.604874	0.00181217	0.00187318	-0.00185927	0.0054836	0.340162	0.000923879	0.00120143	-0.00143092	0.00327867	0.441902	0.000503229	0.00101476	-0.00148571	0.00249216	0.62315	0.000212285	0.000931617	-0.00161368	0.00203825	0.821156	28.9741	0.7124
PE	90002115	234	MFI	TBNK	Violet.510.50.TBNK.trait4	HLA DR on HLA DR+ CD8br	25	0.0109927	0.0215353	-0.0312165	0.0532019	0.609735	-0.023978	0.0530816	-0.128018	0.0800619	0.655527	-0.0187063	0.028483	-0.0745331	0.0371204	0.511339	-0.00679819	0.0300346	-0.065666	0.0520696	0.822849	0.0279729	0.0284826	-0.027853	0.0837988	0.336268	16.9796	0.849532
PE	90001563	485	Absolute count	Maturation stages of T cell	MT_Trait542	CM DN (CD4-CD8-) AC	17	-0.0307653	0.0604114	-0.149172	0.0876411	0.610568	-0.107431	0.144335	-0.390327	0.175465	0.467476	-0.0945929	0.0855132	-0.262199	0.073013	0.268649	-0.125814	0.11126	-0.343885	0.0922559	0.274801	-0.225581	0.124462	-0.469527	0.0183655	0.0899798	12.6833	0.69576
PE	90001488	120	Relative count	Treg	f_Treg_Trait511	Activated Treg %CD4	25	-0.0113354	0.0222629	-0.0549707	0.0322998	0.610638	-0.0138965	0.0474336	-0.106866	0.0790732	0.772064	-0.0199356	0.0297383	-0.0782227	0.0383514	0.502623	-0.0111092	0.0269448	-0.0639209	0.0417026	0.683783	-0.0249296	0.0343272	-0.092211	0.0423518	0.475022	30.0373	0.183519
PE	90001804	336	MFI	B cell	Bcells.trait567	CD27 on IgD- CD38dim	28	0.0171455	0.033747	-0.0489985	0.0832895	0.611411	-0.0587638	0.100523	-0.25579	0.138262	0.563685	0.0739744	0.046477	-0.0171205	0.165069	0.111467	0.0624844	0.042216	-0.020259	0.145228	0.150419	0.05577	0.0457424	-0.0338851	0.145425	0.233707	34.505	0.151853
PE	90001703	344	MFI	B cell	Bcells.trait137	BAFF-R on IgD+ CD24+	37	0.0162866	0.0323684	-0.0471555	0.0797287	0.614849	-0.0649737	0.0902125	-0.24179	0.111843	0.476035	0.0319648	0.0485387	-0.0631711	0.127101	0.51019	0.0355996	0.0549267	-0.0720568	0.143256	0.521014	0.0408906	0.0534795	-0.0639293	0.145711	0.449633	41.0808	0.25768
PE	90001733	265	MFI	B cell	Bcells.trait320	CD19 on IgD- CD38-	21	-0.0283885	0.0566574	-0.139437	0.0826601	0.616332	0.026758	0.132476	-0.232894	0.28641	0.84197	-0.0538575	0.0739522	-0.198804	0.0910889	0.466446	-0.0926497	0.102025	-0.292619	0.10732	0.374636	-0.0542635	0.116304	-0.282219	0.173692	0.646115	29.0155	0.0874538
PE	90001884	122	MFI	TBNK	Blue.585.42.TBNK.trait2	CD16-CD56 on NK	31	-0.017684	0.0354241	-0.0871152	0.0517471	0.617632	0.0350413	0.0831823	-0.127996	0.198079	0.676569	-0.0137619	0.0515225	-0.114746	0.0872222	0.789389	0.0204304	0.0619076	-0.100909	0.141769	0.743683	-0.0705415	0.0644587	-0.196881	0.0557976	0.282801	32.4886	0.345159
PE	90001675	136	Absolute count	Treg	Treg_Trait590	CD28- CD127- CD25++ CD8br AC	19	-0.0210568	0.0424329	-0.104225	0.0621117	0.619727	-0.0356877	0.0866873	-0.205595	0.134219	0.685433	-0.0183858	0.0581584	-0.132376	0.0956047	0.751902	-0.0226617	0.0527902	-0.126131	0.0808072	0.672815	-0.0464168	0.0709924	-0.185562	0.0927283	0.52197	22.1706	0.2245
PE	90001790	583	MFI	B cell	Bcells.trait506	CD25 on memory B cell	19	-0.0189023	0.0381301	-0.0936373	0.0558328	0.620085	-0.0701719	0.0915501	-0.24961	0.109266	0.453323	-0.0192032	0.0508321	-0.118834	0.0804277	0.705596	-0.023512	0.0424946	-0.106802	0.0597775	0.586869	-0.0232835	0.0513176	-0.123866	0.0772989	0.655773	13.0285	0.789879
PE	90001493	649	Relative count	Treg	f_Treg_Trait516	Secreting Treg % CD4 Treg	25	0.0105542	0.0213709	-0.0313328	0.0524412	0.621407	0.0663648	0.0676602	-0.0662492	0.198979	0.336449	0.0017278	0.0325591	-0.0620881	0.0655437	0.957679	-0.000992573	0.0251016	-0.0501918	0.0482067	0.968785	0.017383	0.0246048	-0.0308423	0.0656084	0.486979	15.1079	0.917563
PE	90002066	252	MFI	Treg	Red.780.60.Treg.trait5	CD4 on activated Treg	16	0.0292994	0.0594083	-0.0871409	0.14574	0.62188	0.0241097	0.133003	-0.236575	0.284795	0.85858	0.0277025	0.0832989	-0.135563	0.190968	0.739461	-0.0164396	0.11438	-0.240624	0.207744	0.887628	0.0415036	0.118314	-0.190391	0.273398	0.730966	15.2957	0.430336
PE	90001460	406	Absolute count	cDC	f_DC_Trait504	Plasmacytoid DC AC	28	0.0168984	0.0342815	-0.0502934	0.0840902	0.622063	-0.0461641	0.0744252	-0.192038	0.0997093	0.540277	-0.0234689	0.043363	-0.10846	0.0615227	0.588357	-0.0244102	0.0456766	-0.113936	0.0651159	0.597429	-0.00834818	0.0526686	-0.111579	0.0948823	0.875284	36.068	0.11382
PE	90001876	223	MFI	Maturation stages of T cell	HVEM1000_150630.trait3	HVEM on CM CD4+	15	-0.0198468	0.0403777	-0.0989871	0.0592935	0.623053	-0.0666313	0.0783097	-0.220118	0.0868558	0.40916	-0.00600678	0.0550346	-0.113875	0.101861	0.913087	-0.00360947	0.0531079	-0.107701	0.100482	0.946775	0.0165946	0.0566349	-0.0944097	0.127599	0.774139	12.9672	0.529108
PE	90001696	542	Relative count	Treg	Treg_Trait701	CD45RA- CD28- CD8br %CD8br	23	-0.0139642	0.0284673	-0.06976	0.0418317	0.623756	0.0591051	0.0943517	-0.125824	0.244034	0.537477	0.0287756	0.0411407	-0.0518602	0.109411	0.484275	0.036316	0.0407733	-0.0435997	0.116232	0.382738	0.0128298	0.0373092	-0.0602961	0.0859558	0.734357	22.0649	0.456022
PE	90002089	597	MFI	cDC	Violet.450.50.cDC.trait3	CD11c on monocyte	20	-0.0120176	0.0245125	-0.0600622	0.0360269	0.623946	-0.0209555	0.0609243	-0.140367	0.098456	0.734654	0.00594747	0.033178	-0.0590813	0.0709763	0.857734	-0.00371563	0.0306274	-0.0637454	0.0563142	0.904714	0.0138578	0.0380848	-0.0607884	0.0885041	0.720195	23.2444	0.226747
PE	90001799	82	MFI	B cell	Bcells.trait539	CD27 on T cell	15	0.0331214	0.0678415	-0.099848	0.166091	0.625396	-0.0332942	0.140011	-0.307717	0.241128	0.815484	-0.0454809	0.0924039	-0.226593	0.135631	0.62258	-0.0561953	0.123566	-0.298384	0.185994	0.65624	-0.267379	0.29784	-0.851146	0.316387	0.385655	9.1228	0.823105
PE	90001892	183	MFI	Treg	Blue.585.42.Treg.trait19	CD28 on CD39+ CD4+	27	0.00893354	0.0183256	-0.0269847	0.0448518	0.625912	0.00764016	0.0476752	-0.0858032	0.101084	0.873919	0.00182971	0.0243002	-0.0457987	0.0494581	0.939979	0.00262118	0.0206227	-0.0377993	0.0430416	0.899838	-0.0129394	0.0211536	-0.0544004	0.0285217	0.546268	26.5006	0.435867
PE	90001953	389	MFI	Myeloid cell	Blue.780.60.MDSC.trait4	CD33 on CD33dim HLA DR-	25	0.0189367	0.0388779	-0.0572639	0.0951374	0.6262	0.11646	0.108344	-0.095894	0.328815	0.293102	0.00852895	0.0583462	-0.10583	0.122888	0.883781	-0.0307914	0.0589084	-0.146252	0.084669	0.605975	-0.0315903	0.0606744	-0.150512	0.0873315	0.607585	25.7835	0.364243
PE	90001724	198	MFI	B cell	Bcells.trait308	CD19 on IgD+ CD24+	24	-0.0122183	0.0251286	-0.0614704	0.0370338	0.626803	-0.0832561	0.0551992	-0.191447	0.0249344	0.145097	-0.0307681	0.0340911	-0.0975867	0.0360506	0.366779	-0.0357309	0.0363489	-0.106975	0.0355129	0.335836	-0.0342045	0.0322422	-0.0973992	0.0289903	0.300262	15.6903	0.868202
PE	90001770	322	MFI	B cell	Bcells.trait446	CD24 on IgD- CD38dim	13	-0.026003	0.0535439	-0.130949	0.0789431	0.627223	0.0625008	0.146223	-0.224096	0.349097	0.676632	-0.107809	0.0732559	-0.251391	0.0357724	0.141108	-0.0925154	0.0675953	-0.225002	0.0399714	0.19618	-0.161819	0.0737138	-0.306298	-0.0173401	0.0505046	14.3175	0.280892
PE	90002035	721	MFI	cDC	Red.780.60.cDC.trait1	CD80 on myeloid DC	18	0.0175049	0.0363233	-0.0536887	0.0886985	0.629863	0.0758845	0.081805	-0.0844533	0.236222	0.366585	0.00158718	0.0495646	-0.0955594	0.0987338	0.974454	-0.00732305	0.0708048	-0.1461	0.131454	0.918835	-0.0788779	0.0671525	-0.210497	0.052741	0.257337	16.2064	0.50925
PE	90001615	56	Absolute count	TBNK	TB_Trait533	TCRgd AC	23	0.0106179	0.0221537	-0.0328033	0.0540391	0.631736	-0.0503114	0.0600924	-0.168092	0.0674698	0.411465	6.44541e-05	0.0294308	-0.0576199	0.0577488	0.998253	-0.00285433	0.0274913	-0.0567374	0.0510287	0.918248	0.00381344	0.027946	-0.0509607	0.0585876	0.892759	20.4463	0.555143
PE	90001918	394	MFI	TBNK	Blue.670.LP.TBNK.trait6	CD45 on HLA DR+ T cell	25	0.020489	0.0431304	-0.0640465	0.105024	0.634753	-0.0274342	0.105247	-0.233717	0.178849	0.796574	0.0526149	0.0622948	-0.0694829	0.174713	0.398328	0.0603317	0.0731895	-0.0831197	0.203783	0.417874	0.0709729	0.0804803	-0.0867685	0.228714	0.386972	18.2302	0.791701
PE	90001852	222	MFI	Treg	Blue.530.30.Treg.trait10	CD3 on CD39+ resting Treg	22	-0.00827826	0.0174713	-0.042522	0.0259654	0.635627	-0.00087292	0.0343262	-0.0681522	0.0664063	0.979952	-0.00117835	0.0230825	-0.04642	0.0440633	0.959286	0.00165732	0.0196729	-0.0369015	0.0402162	0.93366	0.0166495	0.0200361	-0.0226212	0.0559202	0.415797	22.2755	0.383786
PE	90002053	518	MFI	Myeloid cell	Red.780.60.MDSC.trait9	CD45 on CD33br HLA DR+	28	-0.0209224	0.0443037	-0.107758	0.0659128	0.636748	-0.0103112	0.110649	-0.227183	0.206561	0.926442	0.0195274	0.063999	-0.105911	0.144965	0.760274	0.0438468	0.0839097	-0.120616	0.20831	0.605551	-0.0092253	0.0913311	-0.188234	0.169784	0.920318	24.4691	0.604185
PE	90002039	54	MFI	cDC	Red.780.60.cDC.trait5	CD80 on monocyte	21	0.0125572	0.0266025	-0.0395836	0.0646981	0.636904	-0.0328805	0.0594921	-0.149485	0.083724	0.586603	-0.00431741	0.0379016	-0.0786046	0.0699698	0.909308	0.00654903	0.0440131	-0.0797166	0.0928146	0.883204	0.0167564	0.0429685	-0.0674617	0.100975	0.700896	17.9026	0.593823
PE	90001560	134	Absolute count	Maturation stages of T cell	MT_Trait537	CD45RA+ CD8br AC	19	-0.0204727	0.0434484	-0.105632	0.0646861	0.6375	-0.0380473	0.0908418	-0.216097	0.140003	0.680296	0.0118057	0.0542736	-0.0945705	0.118182	0.827802	0.00740403	0.0543982	-0.0992165	0.114025	0.893247	0.15588	0.0776736	0.00363928	0.30812	0.0609388	24.3377	0.144271
PE	90001456	61	Absolute count	cDC	DC_Trait534	CD11c+ HLA DR++ monocyte AC	24	0.0127467	0.0271375	-0.0404428	0.0659361	0.638564	-0.0164089	0.0756272	-0.164638	0.13182	0.830144	0.0160419	0.0338711	-0.0503454	0.0824292	0.635774	0.0154059	0.0304091	-0.0441959	0.0750077	0.617242	0.0222499	0.0345907	-0.0455478	0.0900476	0.526721	25.7955	0.310617
PE	90001598	43	Absolute count	TBNK	TB_ry_Trait527	DN (CD4-CD8-) AC	24	0.0108639	0.0231301	-0.0344711	0.0561989	0.638579	-0.00785386	0.0751706	-0.155188	0.139481	0.917694	0.000532501	0.0325701	-0.0633048	0.0643698	0.986956	0.00277125	0.0296054	-0.0552554	0.0607979	0.926233	-0.000225946	0.0282465	-0.0555891	0.0551372	0.99369	20.7398	0.596972
PE	90001627	650	Absolute count	TBNK	TB_Trait545	HLA DR+ CD8br AC	25	-0.0126891	0.0270573	-0.0657214	0.0403431	0.639088	-0.185745	0.0616151	-0.306511	-0.0649795	0.00599396	-0.0144643	0.0383661	-0.0896619	0.0607333	0.706168	-0.00490302	0.0316587	-0.066954	0.0571479	0.878218	0.0136902	0.0324335	-0.0498795	0.0772599	0.676871	28.0515	0.257872
PE	90001776	98	MFI	B cell	Bcells.trait470	CD25 on CD20- CD38-	25	-0.011107	0.0238645	-0.0578813	0.0356674	0.641631	-0.0297196	0.066123	-0.159321	0.0998815	0.657133	0.0177026	0.0353295	-0.0515432	0.0869485	0.61632	0.0052556	0.0272707	-0.048195	0.0587062	0.8488	0.0134379	0.0313527	-0.0480134	0.0748891	0.672199	22.0281	0.577591
PE	90001791	699	MFI	B cell	Bcells.trait508	CD25 on naive-mature B cell	34	-0.0109466	0.0235543	-0.0571131	0.0352199	0.642119	-0.0432804	0.0614991	-0.163819	0.0772578	0.486521	-0.0212592	0.0353013	-0.0904498	0.0479314	0.547027	-0.037061	0.0323647	-0.100496	0.0263739	0.260403	-0.0648167	0.0339272	-0.131314	0.00168056	0.0650691	31.0199	0.565996
PE	90001737	28	MFI	B cell	Bcells.trait327	CD19 on naive-mature B cell	17	-0.029094	0.0628689	-0.152317	0.094129	0.643527	-0.0380687	0.104615	-0.243114	0.166976	0.720701	-0.0612261	0.0667071	-0.191972	0.0695198	0.358705	-0.106463	0.0794421	-0.26217	0.0492432	0.198923	-0.178667	0.0933258	-0.361586	0.00425134	0.0748353	29.8704	0.018686
PE	90002048	726	MFI	Myeloid cell	Red.780.60.MDSC.trait3	CD45 on CD66b++ myelod cell	15	0.0244495	0.052854	-0.0791444	0.128043	0.643661	0.0673872	0.118482	-0.164838	0.299612	0.578533	0.00544677	0.0718691	-0.135417	0.14631	0.939588	-0.0315313	0.0850304	-0.198191	0.135128	0.716319	0.0251687	0.0984697	-0.167832	0.218169	0.802261	4.91898	0.986909
PE	90002119	405	MFI	Treg	Violet.510.50.Treg.trait3	CD8 on CD28+ CD45RA+ CD8br	21	-0.0107059	0.0234253	-0.0566194	0.0352076	0.647654	0.0357132	0.063931	-0.0895917	0.161018	0.582622	-0.0281297	0.0255244	-0.0781576	0.0218981	0.270431	-0.0205988	0.0249944	-0.0695879	0.0283903	0.419583	-0.0228594	0.0372344	-0.0958388	0.05012	0.546541	24.3166	0.228835
PE	90001899	308	MFI	Treg	Blue.585.42.Treg.trait6	CD28 on CD4 Treg	24	-0.00841426	0.0185391	-0.0447509	0.0279224	0.649925	0.00756372	0.0550391	-0.100313	0.11544	0.891891	-0.0278939	0.0236773	-0.0743014	0.0185135	0.238761	-0.0249412	0.0236099	-0.0712166	0.0213341	0.30176	0.00527633	0.0289823	-0.0515289	0.0620816	0.857208	13.9105	0.929406
PE	90001523	50	Absolute count	Myeloid cell	MDSC_Trait23	CD33- HLA DR+ AC	24	-0.0162326	0.0361998	-0.0871843	0.054719	0.653852	0.0215331	0.089046	-0.152997	0.196063	0.811062	-0.00941058	0.0521372	-0.111599	0.0927783	0.856763	0.0159842	0.058156	-0.0980016	0.12997	0.785885	0.0236275	0.0631637	-0.100173	0.147428	0.711934	18.8189	0.711683
PE	90001470	288	Absolute count	cDC	f_DC_Trait518	CD62L- plasmacytoid DC AC	20	0.0100809	0.022508	-0.0340347	0.0541965	0.65424	-0.000176386	0.0604157	-0.118591	0.118238	0.997701	0.0025509	0.0302654	-0.0567692	0.061871	0.93283	0.003359	0.0256768	-0.0469676	0.0536856	0.897294	-0.00444245	0.0335055	-0.0701133	0.0612284	0.89599	13.6602	0.803125
PE	90002110	282	MFI	Myeloid cell	Violet.510.50.MDSC.trait5	HLA DR on CD33dim HLA DR+ CD11b+	24	0.0118816	0.0265708	-0.0401972	0.0639605	0.654754	0.0602983	0.078947	-0.0944377	0.215034	0.452761	0.0249697	0.0379403	-0.0493933	0.0993328	0.510453	0.00640662	0.0306775	-0.0537212	0.0665344	0.836413	0.0108303	0.0307862	-0.0495106	0.0711713	0.728342	21.2516	0.565726
PE	90001895	671	MFI	Treg	Blue.585.42.Treg.trait21	CD28 on CD28+ DN (CD4-CD8-)	18	0.00854996	0.0191624	-0.0290083	0.0461082	0.655463	0.0316054	0.0410387	-0.0488304	0.112041	0.451789	-0.0201135	0.0258117	-0.0707045	0.0304774	0.435838	-0.0158848	0.0216604	-0.0583392	0.0265696	0.473333	-0.0151646	0.0224588	-0.0591839	0.0288547	0.509179	17.2926	0.434718
PE	90001613	156	Relative count	TBNK	TB_Trait529	DN (CD4-CD8-) %leukocyte	27	0.0103873	0.023308	-0.0352964	0.0560711	0.655848	-0.0110362	0.0561094	-0.121011	0.0989381	0.845598	-0.019939	0.0306777	-0.0800673	0.0401893	0.515724	-0.0171152	0.0309269	-0.0777319	0.0435016	0.584713	0.00173815	0.032526	-0.0620128	0.0654891	0.957807	16.0877	0.934069
PE	90001967	631	Morphological parameter	TBNK	FSC.TBNK.trait1	FSC-A on CD14+ monocyte	18	0.00847197	0.0191649	-0.0290912	0.0460351	0.658447	0.0317879	0.0396006	-0.0458293	0.109405	0.433221	-0.0200867	0.0263106	-0.0716555	0.031482	0.445197	-0.015693	0.0230968	-0.0609627	0.0295767	0.506003	-0.0152989	0.022465	-0.0593303	0.0287325	0.505601	17.2963	0.434473
PE	90001908	621	MFI	Maturation stages of T cell	Blue.670.LP.MT.trait3	CCR7 on naive CD8br	32	-0.01784	0.0406536	-0.0975211	0.0618412	0.660786	-0.0862382	0.0874557	-0.257651	0.0851749	0.331729	-0.0072449	0.0540923	-0.113266	0.0987761	0.893453	-0.0114514	0.0677938	-0.144327	0.121424	0.86696	-0.025427	0.0740546	-0.170574	0.11972	0.733726	39.6068	0.13815
PE	90001913	340	MFI	TBNK	Blue.670.LP.TBNK.trait13	CD45 on granulocyte	27	-0.0157594	0.0359655	-0.0862517	0.0547329	0.661256	-0.122708	0.0872299	-0.293679	0.0482625	0.171351	-0.0140859	0.0507118	-0.113481	0.0853092	0.781194	-0.0131064	0.0559314	-0.122732	0.0965192	0.816564	-0.0241545	0.0616333	-0.144956	0.0966468	0.698448	29.9287	0.270576
PE	90002103	497	MFI	Treg	Violet.450.50.Treg.trait3	CD45RA on CD39+ resting Treg	21	-0.0124246	0.0284477	-0.0681821	0.0433329	0.66229	-0.038982	0.0800911	-0.195961	0.117997	0.631748	-0.0337369	0.034542	-0.101439	0.0339656	0.328723	-0.0358596	0.027714	-0.090179	0.0184599	0.210438	-0.0218564	0.0340578	-0.0886097	0.0448968	0.528706	25.4636	0.184269
PE	90001664	482	Relative count	Treg	Treg_Trait577	CD28+ CD45RA+ CD8dim %T cell	21	0.0149199	0.034361	-0.0524275	0.0822674	0.664135	0.0568329	0.0698744	-0.0801211	0.193787	0.425591	0.0482174	0.0453055	-0.0405815	0.137016	0.287206	0.035995	0.0544443	-0.0707157	0.142706	0.51607	0.0528871	0.062025	-0.0686818	0.174456	0.404461	21.6386	0.360439
PE	90001891	248	MFI	Treg	Blue.585.42.Treg.trait18	CD28 on CD45RA- CD4 not Treg	29	-0.00590498	0.013626	-0.0326119	0.0208019	0.664752	-0.0151921	0.0390354	-0.0917015	0.0613173	0.700081	-0.00813886	0.0177654	-0.0429591	0.0266814	0.64686	-0.0109902	0.0145229	-0.0394551	0.0174747	0.45552	-0.00202496	0.0155891	-0.0325795	0.0285296	0.897611	29.1781	0.403537
PE	90001808	364	MFI	B cell	Bcells.trait574	CD27 on sw mem	20	-0.0259608	0.0601102	-0.143777	0.0918553	0.665824	0.134316	0.13562	-0.131499	0.400131	0.334433	-0.0123406	0.0673155	-0.144279	0.119598	0.854543	0.0285223	0.0997691	-0.167025	0.22407	0.778061	-0.0901328	0.106902	-0.29966	0.119395	0.410217	34.6228	0.0155005
PE	90001878	690	MFI	Maturation stages of T cell	HVEM1000_150630.trait5	HVEM on EM CD4+	21	-0.0124601	0.0290412	-0.0693808	0.0444607	0.667888	0.0232153	0.0614807	-0.0972868	0.143717	0.709703	-0.0215591	0.0321706	-0.0846135	0.0414953	0.502763	-0.0157751	0.0308376	-0.0762168	0.0446667	0.614566	-0.00695189	0.0436711	-0.0925472	0.0786434	0.875201	25.8671	0.170247
PE	90001446	97	Absolute count	B cell	BC_Trait8	IgD- CD38- AC	23	-0.0106251	0.0248649	-0.0593603	0.03811	0.66915	0.00773534	0.0561381	-0.102295	0.117766	0.891659	-0.046064	0.0339434	-0.112593	0.020465	0.174754	-0.00924042	0.0277276	-0.0635866	0.0451057	0.742096	0.0127067	0.0365412	-0.058914	0.0843274	0.731499	25.8402	0.258606
PE	90002030	509	MFI	Treg	Red.660.20.Treg.trait2	CD39 on CD39+ activated Treg	39	-0.00559111	0.0131866	-0.0314368	0.0202546	0.671566	-0.00713796	0.0245051	-0.0551679	0.040892	0.772418	0.000301434	0.0158967	-0.0308562	0.031459	0.984871	-0.00358316	0.0121572	-0.0274113	0.020245	0.769801	-0.00407907	0.0148743	-0.0332328	0.0250746	0.785429	65.672	0.00350639
PE	90002005	1	MFI	Monocyte	mono.trait47	CD16 on CD14+ CD16+ monocyte	24	-0.015702	0.0376252	-0.0894475	0.0580434	0.676439	-0.142144	0.101713	-0.341501	0.0572131	0.175598	-0.00513555	0.0492477	-0.101661	0.0913898	0.916947	-0.0155855	0.0500391	-0.113662	0.0824911	0.758252	0.0155972	0.0555639	-0.093308	0.124502	0.781558	25.3778	0.331105
PE	90001946	466	MFI	Myeloid cell	Blue.780.60.MDSC.trait1	CD33 on CD14+ monocyte	19	0.0146915	0.0355482	-0.0549829	0.0843659	0.679398	-0.0599961	0.0839312	-0.224501	0.104509	0.483886	-0.0358696	0.0491967	-0.132295	0.060556	0.465937	-0.0189629	0.0431776	-0.103591	0.0656651	0.665755	-0.0160559	0.0439464	-0.102191	0.0700791	0.719355	16.8508	0.533382
PE	90001969	109	Morphological parameter	TBNK	FSC.TBNK.trait11	FSC-A on NK	4	-0.0184396	0.0446745	-0.106002	0.0691224	0.679787	0.186727	0.0822479	0.0255213	0.347933	0.107896	-0.0205365	0.0516118	-0.121696	0.0806225	0.690701	-0.0179719	0.0560235	-0.127778	0.0918342	0.769415	-0.0820313	0.0658915	-0.211179	0.047116	0.339241	3.05792	0.382781
PE	90001822	570	MFI	B cell	Bcells.trait777	IgD on IgD+ CD38-	22	-0.0162938	0.0395445	-0.093801	0.0612134	0.680313	-0.020458	0.0913629	-0.199529	0.158613	0.824983	-0.0362113	0.0547301	-0.143482	0.0710597	0.508206	-0.0356076	0.0688637	-0.17058	0.0993653	0.610509	0.0190545	0.0606551	-0.0998296	0.137939	0.756664	8.56348	0.992253
PE	90001695	107	Absolute count	Treg	Treg_Trait700	CD45RA- CD28- CD8br AC	16	-0.0223027	0.0543101	-0.128751	0.0841452	0.681326	0.0267617	0.11699	-0.202539	0.256062	0.822151	0.0737473	0.0756571	-0.0745406	0.222035	0.329681	0.0596483	0.0771959	-0.0916556	0.210952	0.451711	0.0634539	0.0925825	-0.118008	0.244916	0.504297	16.5682	0.345327
PE	90001974	702	Morphological parameter	TBNK	FSC.TBNK.trait5	FSC-A on CD8br	18	0.0184951	0.0450494	-0.0698018	0.106792	0.681401	0.0761224	0.0953661	-0.110795	0.26304	0.435756	0.0471581	0.0638944	-0.0780749	0.172391	0.460476	0.0319327	0.0769527	-0.118895	0.18276	0.683357	-0.055857	0.0728907	-0.198723	0.0870087	0.454649	15.6342	0.549898
PE	90001508	66	Relative count	Treg	f_Treg_Trait537	CD25hi CD45RA+ CD4 not Treg %CD4+	28	-0.00865109	0.0210779	-0.0499637	0.0326616	0.681487	-0.00751197	0.0554793	-0.116251	0.101227	0.893299	0.0175722	0.0295911	-0.0404263	0.0755708	0.552622	0.00769143	0.0260596	-0.0433853	0.0587682	0.770139	0.000526868	0.0255844	-0.0496185	0.0506722	0.983727	25.138	0.566727
PE	90001794	208	MFI	B cell	Bcells.trait511	CD25 on IgD+	26	0.0180717	0.0440602	-0.0682862	0.10443	0.681688	-0.13603	0.122156	-0.375456	0.103396	0.276054	0.111245	0.0610831	-0.00847834	0.230968	0.0685765	0.117338	0.0575046	0.00462892	0.230047	0.0519956	0.0907335	0.075042	-0.0563488	0.237816	0.2384	33.0074	0.130883
PE	90001831	172	MFI	cDC	Blue.530.30.cDC.trait1	CD62L on CD62L+ myeloid DC	19	-0.0140938	0.0347005	-0.0821067	0.0539191	0.684628	-0.0207984	0.0930989	-0.203272	0.161676	0.825739	-0.0407951	0.0502034	-0.139194	0.0576036	0.41645	-0.0346376	0.0802913	-0.192009	0.122733	0.671301	-0.0834014	0.0761131	-0.232583	0.0657802	0.288467	16.6402	0.547957
PE	90001532	729	Absolute count	Myeloid cell	MDSC_Trait8	Basophil AC	19	0.0180321	0.0446694	-0.0695199	0.105584	0.686449	0.0723464	0.0939034	-0.111704	0.256397	0.451037	0.018974	0.0632063	-0.10491	0.142858	0.764031	0.00899837	0.0634022	-0.11527	0.133267	0.888716	-0.0208856	0.0790279	-0.17578	0.134009	0.79474	11.2714	0.882487
PE	90001806	186	MFI	B cell	Bcells.trait571	CD27 on unsw mem	24	0.015467	0.0385284	-0.0600486	0.0909825	0.688093	0.0445781	0.0895549	-0.13095	0.220106	0.62337	0.0364607	0.0632831	-0.0875741	0.160496	0.564512	0.0390243	0.060274	-0.0791127	0.157161	0.523752	0.0277907	0.0559145	-0.0818018	0.137383	0.624105	21.8992	0.526344
PE	90002121	121	MFI	Treg	Violet.510.50.Treg.trait5	CD8 on CD39+ CD8br	28	-0.0110971	0.0277349	-0.0654574	0.0432632	0.689073	-0.028805	0.0684929	-0.163051	0.105441	0.677409	-0.0289846	0.0351221	-0.0978238	0.0398547	0.409228	-0.0319025	0.032419	-0.0954438	0.0316387	0.333818	-0.029445	0.0368063	-0.101585	0.0426953	0.43096	37.1086	0.0930588
PE	90001424	382	Relative count	B cell	BC_Trait46	IgD+ %Lymphocyte	27	-0.00781138	0.019608	-0.046243	0.0306203	0.690352	0.0113875	0.0348498	-0.0569181	0.0796931	0.746466	-0.00553284	0.0218864	-0.0484302	0.0373645	0.800424	-0.00493415	0.0210784	-0.0462478	0.0363795	0.816752	-0.0118238	0.0245194	-0.0598818	0.0362342	0.633843	36.676	0.0799199
PE	90001963	672	Morphological parameter	cDC	FSC.cDC.trait2	FSC-A on myeloid DC	26	0.0126618	0.031798	-0.0496622	0.0749859	0.690486	0.0111144	0.0763429	-0.138518	0.160747	0.885416	-0.0160716	0.044386	-0.103068	0.070925	0.717288	-0.0195642	0.042765	-0.103383	0.0642552	0.651276	-0.0333236	0.0433872	-0.118363	0.0517153	0.449948	20.9286	0.696586
PE	90001554	460	Absolute count	Maturation stages of T cell	MT_Trait528	EM CD8br AC	10	0.0176158	0.044794	-0.0701803	0.105412	0.694125	0.0084648	0.0865614	-0.161196	0.178125	0.924243	-0.0266115	0.0547758	-0.133972	0.0807491	0.627091	-0.0193058	0.0546886	-0.126495	0.0878838	0.732205	-0.0151299	0.0578133	-0.128444	0.0981841	0.800162	5.88812	0.751061
PE	90001487	48	Relative count	Treg	f_Treg_Trait510	Activated Treg %CD4 Treg	25	0.0154084	0.0392758	-0.061572	0.0923889	0.694826	-0.101086	0.100999	-0.299044	0.0968729	0.326882	-0.0253807	0.0500238	-0.123427	0.072666	0.611894	-0.044328	0.0464615	-0.135392	0.0467364	0.349554	-0.0266825	0.0568285	-0.138066	0.0847013	0.643114	44.6549	0.00639707
PE	90001669	10	Absolute count	Treg	Treg_Trait582	CD28+ CD45RA- CD8dim AC	14	-0.00921455	0.0236167	-0.0555032	0.0370741	0.69641	0.0152141	0.0625442	-0.107373	0.137801	0.811606	0.00936775	0.0297039	-0.0488519	0.0675874	0.75248	0.0103082	0.0256579	-0.0399812	0.0605977	0.694389	0.00605688	0.027718	-0.0482703	0.0603841	0.830698	12.7091	0.470524
PE	90001430	259	Relative count	B cell	BC_Trait51	IgD+ CD38dim %lymphocyte	25	0.0100504	0.0258046	-0.0405266	0.0606275	0.69692	-0.00903089	0.050398	-0.107811	0.0897492	0.859292	-0.0105755	0.0310337	-0.0714015	0.0502504	0.733272	0.00230735	0.0270738	-0.0507573	0.055372	0.93279	0.00636699	0.0327448	-0.0578129	0.0705468	0.847537	31.0447	0.152498
PE	90001858	369	MFI	Treg	Blue.530.30.Treg.trait17	CD3 on CD45RA+ CD4+	35	0.00611317	0.0157148	-0.0246877	0.0369141	0.69727	-0.0325124	0.0472608	-0.125144	0.0601188	0.496161	0.0042492	0.0233828	-0.0415811	0.0500796	0.8558	0.0107013	0.0176922	-0.0239755	0.045378	0.54929	0.00960343	0.0201712	-0.0299321	0.049139	0.637143	34.4997	0.443871
PE	90001637	409	Relative count	TBNK	TB_Trait555	DN (CD4-CD8-) NKT %T cell	19	-0.0140525	0.0361324	-0.0848721	0.056767	0.697337	-0.0552792	0.0978107	-0.246988	0.13643	0.578938	0.0605547	0.0456399	-0.0288995	0.150009	0.184577	0.0741017	0.04944	-0.0228007	0.171004	0.151254	0.0370749	0.0549802	-0.0706862	0.144836	0.509167	28.2152	0.0588544
PE	90002113	148	MFI	TBNK	Violet.510.50.TBNK.trait2	HLA DR on HLA DR+ T cell	742	3.7047e-06	9.60282e-06	-1.51168e-05	2.25262e-05	0.69965	-2.50378e-05	3.4778e-05	-9.32027e-05	4.31271e-05	0.471794	7.17946e-06	1.67438e-05	-2.56385e-05	3.99974e-05	0.668082	1.81209e-05	2.44196e-05	-2.97415e-05	6.59834e-05	0.458283	6.63165e-06	1.31134e-05	-1.90706e-05	3.23339e-05	0.613207	748.707	0.414176
PE	90001647	147	Relative count	TBNK	TB_Trait568	NK %lymphocyte	16	0.0271176	0.0702987	-0.110668	0.164903	0.699683	0.094383	0.134442	-0.169124	0.357889	0.493408	0.0877978	0.0922219	-0.0929571	0.268553	0.341083	0.112896	0.109113	-0.100964	0.326757	0.317214	-0.277676	0.188792	-0.647708	0.0923554	0.16346	18.8827	0.2191
PE	90001726	95	MFI	B cell	Bcells.trait310	CD19 on IgD+ CD38-	21	0.0220233	0.0577041	-0.0910767	0.135123	0.702714	0.132904	0.146627	-0.154484	0.420292	0.37551	0.0466384	0.082071	-0.114221	0.207498	0.569853	0.0199529	0.128752	-0.232402	0.272307	0.878397	0.17555	0.131002	-0.0812144	0.432314	0.196035	18.1368	0.578398
PE	90001773	577	MFI	B cell	Bcells.trait450	CD24 on sw mem	28	0.0119422	0.0313432	-0.0494905	0.073375	0.703193	0.0504064	0.0778343	-0.102149	0.202962	0.522705	0.00247848	0.046518	-0.0886968	0.0936538	0.957509	0.00052223	0.0469973	-0.0915925	0.0926369	0.991216	0.0325614	0.0537572	-0.0728027	0.137926	0.549957	12.6967	0.991049
PE	90001644	520	Relative count	TBNK	TB_Trait565	B cell %lymphocyte	26	-0.0129118	0.0339341	-0.0794226	0.0535991	0.703578	0.0319548	0.073551	-0.112205	0.176115	0.667683	0.010145	0.0495425	-0.0869582	0.107248	0.837748	0.0130487	0.0513418	-0.0875813	0.113679	0.801456	-0.0275145	0.0512888	-0.128041	0.0730115	0.596577	22.9972	0.577725
PE	90001432	550	Relative count	B cell	BC_Trait54	Unsw Mem %lymphocyte	36	0.0123614	0.032505	-0.0513483	0.0760712	0.703728	0.0462987	0.0788459	-0.108239	0.200837	0.560835	0.0258123	0.0560923	-0.0841286	0.135753	0.64539	0.0256012	0.0500717	-0.0725394	0.123742	0.612358	0.0213309	0.0511046	-0.0788341	0.121496	0.679012	19.7615	0.982154
PE	90002009	180	MFI	Monocyte	mono.trait53	HLA DR on CD14- CD16-	22	-0.0150231	0.0395526	-0.0925462	0.0625	0.704075	-0.0285421	0.082586	-0.190411	0.133326	0.733078	-0.0103879	0.0522337	-0.112766	0.0919902	0.842362	-2.15549e-05	0.055115	-0.108047	0.108004	0.999692	0.0886726	0.086907	-0.0816651	0.25901	0.319763	26.9351	0.173012
PE	90002047	593	MFI	Myeloid cell	Red.780.60.MDSC.trait16	CD45 on Gr MDSC	26	-0.0180296	0.0474892	-0.111108	0.0750493	0.704201	-0.0148849	0.129196	-0.268109	0.23834	0.909198	0.0216556	0.0705173	-0.116558	0.15987	0.758771	0.0241416	0.0888769	-0.150057	0.19834	0.788137	0.0572957	0.0795475	-0.0986174	0.213209	0.478316	28.9969	0.264048
PE	90001778	346	MFI	B cell	Bcells.trait490	CD25 on IgD+ CD24+	19	-0.0198188	0.0522668	-0.122262	0.0826241	0.70455	-0.0710098	0.116869	-0.300072	0.158053	0.551039	-0.02162	0.0691014	-0.157059	0.113819	0.754376	-0.0327864	0.079413	-0.188436	0.122863	0.684585	-0.0205179	0.0978003	-0.212207	0.171171	0.836322	23.0454	0.18885
PE	90002057	108	MFI	Maturation stages of T cell	Red.780.60.MT.trait5	CD8 on TD CD8br	28	0.0104451	0.0277435	-0.0439322	0.0648224	0.706553	-0.0114999	0.0691416	-0.147017	0.124018	0.869141	0.00719547	0.0403664	-0.0719227	0.0863136	0.858524	-0.00358215	0.0393968	-0.0807999	0.0736356	0.928224	0.0164427	0.0396761	-0.0613224	0.0942078	0.681963	21.8799	0.743455
PE	90001871	560	MFI	Maturation stages of T cell	HVEM1000_150630.trait1	HVEM on T cell	19	-0.0114365	0.0304056	-0.0710315	0.0481586	0.70682	5.47423e-05	0.0693222	-0.135817	0.135926	0.999379	-0.0216462	0.0349254	-0.0901	0.0468075	0.535399	-0.0281745	0.030182	-0.0873313	0.0309822	0.362922	-0.0614709	0.0319625	-0.124117	0.00117558	0.0713665	24.1369	0.150593
PE	90001956	467	MFI	Myeloid cell	Blue.780.60.MDSC.trait8	CD33 on CD33br HLA DR+	32	0.012524	0.0334066	-0.0529529	0.0780009	0.707738	-0.031475	0.0669096	-0.162618	0.0996677	0.641354	-0.00766279	0.0458451	-0.0975191	0.0821936	0.867256	-0.0146552	0.0405172	-0.0940688	0.0647585	0.720028	-0.0307034	0.0540131	-0.136569	0.0751623	0.573965	35.5822	0.26131
PE	90001635	615	Relative count	TBNK	TB_Trait553	CD8dim NKT %lymphocyte	28	0.01101	0.0293852	-0.0465851	0.068605	0.7079	-0.0525447	0.0866872	-0.222452	0.117362	0.549483	-0.00163632	0.040398	-0.0808165	0.0775438	0.967691	-0.00820131	0.0376201	-0.0819367	0.065534	0.829066	0.0226383	0.0391081	-0.0540135	0.0992901	0.567662	24.7638	0.587697
PE	90001881	666	MFI	Maturation stages of T cell	HVEM1000_150630.trait8	HVEM on CD8br	15	0.0211272	0.0573893	-0.0913559	0.13361	0.712771	0.115865	0.131332	-0.141545	0.373275	0.392549	0.0473229	0.0826677	-0.114706	0.209352	0.567019	0.0908538	0.109509	-0.123783	0.305491	0.420659	0.0459585	0.125808	-0.200625	0.292542	0.720757	11.691	0.631105
PE	90001619	328	Relative count	TBNK	TB_Trait537	HLA DR+ T cell%T cell	35	-0.0119909	0.0326362	-0.0759578	0.051976	0.713312	-0.0630049	0.0830957	-0.225873	0.0998627	0.453543	0.00110965	0.0508981	-0.0986506	0.10087	0.982606	-0.00542285	0.056924	-0.116994	0.106148	0.924664	-0.0239136	0.0549157	-0.131548	0.0837212	0.666063	23.6995	0.906661
PE	90002072	337	Morphological parameter	cDC	SSC.cDC.trait3	SSC-A on plasmacytoid DC	16	0.0100899	0.0276767	-0.0441564	0.0643362	0.715438	-0.043001	0.0641105	-0.168658	0.0826556	0.512587	0.0124396	0.0329228	-0.052089	0.0769683	0.705547	0.00481767	0.0290994	-0.0522172	0.0618525	0.870715	0.00568784	0.0371015	-0.0670312	0.0784069	0.880346	18.8774	0.219343
PE	90001501	538	Absolute count	Treg	f_Treg_Trait527	Activated & secreting Treg AC	33	-0.0102269	0.0281722	-0.0654445	0.0449907	0.716595	-0.00789334	0.0661473	-0.137542	0.121755	0.90576	-0.00242142	0.0383985	-0.0776825	0.0728397	0.949719	-0.0122664	0.0351383	-0.0811375	0.0566046	0.729308	-0.012423	0.0415027	-0.0937683	0.0689222	0.766685	41.8996	0.113071
PE	90002062	636	MFI	Treg	Red.780.60.Treg.trait16	CD4 on CD28+ CD4+	35	0.0131139	0.036373	-0.0581772	0.084405	0.718444	0.00437115	0.0914994	-0.174968	0.18371	0.962177	0.0139903	0.0516532	-0.0872501	0.115231	0.786507	-0.00978045	0.0638578	-0.134942	0.115381	0.879178	0.00885091	0.0645742	-0.117715	0.135416	0.891812	40.4397	0.207191
PE	90001873	214	MFI	Maturation stages of T cell	HVEM1000_150630.trait11	HVEM on EM CD8br	19	-0.0163002	0.0460135	-0.106487	0.0738863	0.723153	0.0567729	0.0938179	-0.12711	0.240656	0.55264	-0.025459	0.0545707	-0.132418	0.0814996	0.640834	-0.0221811	0.0528615	-0.12579	0.0814274	0.679737	-0.0779406	0.0590755	-0.193729	0.0378475	0.204551	24.1461	0.150299
PE	90001447	646	Relative count	B cell	BC_Trait9	IgD+ CD38br %B cell	29	0.0130527	0.0368798	-0.0592317	0.0853371	0.723394	-0.080251	0.101678	-0.27954	0.119038	0.436589	0.0197703	0.0564443	-0.0908605	0.130401	0.726142	0.00892202	0.05779	-0.104346	0.12219	0.878412	0.0648126	0.0571927	-0.0472851	0.17691	0.26708	30.0192	0.362298
PE	90001621	517	Absolute count	TBNK	TB_Trait539	NKT AC	25	-0.00678808	0.0194201	-0.0448514	0.0312753	0.726685	0.0200484	0.0492109	-0.0764049	0.116502	0.687327	0.0107832	0.0261437	-0.0404585	0.0620249	0.680003	0.00462198	0.0243204	-0.0430459	0.0522899	0.850872	-0.00578934	0.0232637	-0.0513862	0.0398075	0.80568	24.0467	0.45893
PE	90001510	165	Absolute count	Treg	f_Treg_Trait539	CD25hi CD45RA- CD4 not Treg AC	20	0.0139359	0.039874	-0.0642171	0.0920888	0.726715	-0.0632874	0.0848296	-0.229553	0.102979	0.464766	0.010873	0.0555444	-0.0979941	0.11974	0.844804	0.0241014	0.0607786	-0.0950246	0.143228	0.696122	0.0301301	0.0582566	-0.0840528	0.144313	0.611316	12.6719	0.854936
PE	90001767	526	MFI	B cell	Bcells.trait441	CD24 on IgD+ CD38- unsw mem	30	0.00820413	0.0235016	-0.0378591	0.0542673	0.727024	0.00374135	0.0777457	-0.14864	0.156123	0.961948	0.0408942	0.0310128	-0.0198908	0.101679	0.187294	0.0280293	0.028236	-0.0273132	0.0833719	0.329077	0.0587289	0.0376054	-0.0149778	0.132436	0.129589	27.8484	0.52603
PE	90001747	268	MFI	B cell	Bcells.trait379	CD20 on IgD+ CD24-	22	-0.0117617	0.0338088	-0.078027	0.0545036	0.727924	-0.184721	0.0829336	-0.34727	-0.0221707	0.0369946	-0.00326968	0.0408338	-0.0833038	0.0767645	0.936179	-0.0102058	0.0353896	-0.0795694	0.0591578	0.77588	0.0191064	0.0598746	-0.0982477	0.136461	0.752954	34.2969	0.0336731
PE	90001925	454	MFI	Treg	Blue.670.LP.Treg.trait12	CD127 on CD28+ DN (CD4-CD8-)	31	0.0120438	0.0348093	-0.0561824	0.0802701	0.729347	-0.109445	0.0858656	-0.277741	0.058852	0.212234	-0.0234698	0.0423518	-0.106479	0.0595397	0.579467	-0.0323078	0.039908	-0.110527	0.0459119	0.42457	0.0184321	0.0492528	-0.0781034	0.114968	0.710952	44.1028	0.0466789
PE	90001814	20	MFI	B cell	Bcells.trait643	CD38 on IgD- CD38br	23	-0.0142237	0.0412244	-0.0950235	0.0665761	0.73007	-0.0959969	0.106689	-0.305108	0.113114	0.377981	0.00218885	0.0590465	-0.113542	0.11792	0.970429	0.0416665	0.0790307	-0.113234	0.196567	0.603318	0.118966	0.087198	-0.0519421	0.289874	0.186911	19.4402	0.618014
PE	90001853	67	MFI	Treg	Blue.530.30.Treg.trait11	CD3 on activated Treg	24	0.0102044	0.0296188	-0.0478485	0.0682572	0.730453	0.12998	0.0877036	-0.041919	0.301879	0.151903	0.0222616	0.0369849	-0.0502289	0.0947521	0.547234	0.0358813	0.0371539	-0.0369403	0.108703	0.344216	0.0292066	0.0430878	-0.0552454	0.113659	0.504941	37.9991	0.0254772
PE	90001721	58	MFI	B cell	Bcells.trait255	CD19 on CD20-	22	0.0142577	0.0414204	-0.0669263	0.0954417	0.730681	0.00460152	0.0964449	-0.184431	0.193634	0.962397	0.0301264	0.0550654	-0.0778018	0.138055	0.584308	0.0233616	0.0531915	-0.0808937	0.127617	0.665004	0.067902	0.0580453	-0.0458667	0.181671	0.255829	12.8627	0.913359
PE	90001520	199	Absolute count	Myeloid cell	MDSC_Trait15	CD33br HLA DR+ CD14dim AC	34	0.00448564	0.0130803	-0.0211518	0.0301231	0.731651	0.0465341	0.0601584	-0.0713764	0.164444	0.444717	0.00354434	0.0162577	-0.0283207	0.0354094	0.827421	0.00563082	0.0127617	-0.0193822	0.0306438	0.661926	0.00974655	0.0143031	-0.0182876	0.0377807	0.500504	36.2091	0.321171
PE	90001702	361	MFI	B cell	Bcells.trait112	BAFF-R on CD24+ CD27+	26	0.0117332	0.0343103	-0.055515	0.0789814	0.732371	-0.0956805	0.0988424	-0.289412	0.0980506	0.342311	-0.0225894	0.0517036	-0.123928	0.0787497	0.662183	-0.0482346	0.0747233	-0.194692	0.098223	0.524477	-0.0213768	0.0537228	-0.126674	0.0839199	0.694214	29.9838	0.224897
PE	90002014	70	MFI	cDC	Red.660.20.cDC.trait2	CCR2 on CD62L+ myeloid DC	18	0.0152596	0.0446787	-0.0723105	0.10283	0.732696	-0.0665582	0.0971527	-0.256978	0.123861	0.502523	0.0234253	0.0659314	-0.1058	0.152651	0.722367	0.0283208	0.0678883	-0.10474	0.161382	0.681777	0.0161462	0.0745711	-0.130013	0.162306	0.831318	11.0283	0.855088
PE	90002100	445	MFI	Maturation stages of T cell	Violet.450.50.MT.trait3	CD45RA on naive CD8br	18	-0.0220593	0.0647754	-0.149019	0.1049	0.733442	0.0566807	0.166013	-0.268706	0.382067	0.736969	0.0228558	0.0836627	-0.141123	0.186835	0.784707	0.00845543	0.151223	-0.287942	0.304853	0.956063	-0.0728125	0.140145	-0.347497	0.201872	0.610489	22.84	0.154532
PE	90001485	501	Relative count	Treg	f_Treg_Trait508	CD39+ resting Treg % CD4 Treg	29	-0.0104433	0.0309919	-0.0711875	0.0503008	0.73614	-0.00414256	0.0535431	-0.109087	0.100802	0.93888	-0.00470408	0.0366723	-0.0765817	0.0671736	0.897933	-0.00414256	0.0336237	-0.070045	0.0617599	0.902826	0.00504166	0.0463411	-0.085787	0.0958703	0.91417	42.7766	0.036574
PE	90001455	713	Relative count	cDC	DC_Trait533	CD62L- HLA DR++ monocyte %monocyte	11	-0.0130824	0.0389686	-0.0894608	0.063296	0.737085	0.0115312	0.0614295	-0.108871	0.131933	0.854854	0.030516	0.0402065	-0.0482887	0.109321	0.447863	0.029426	0.0409799	-0.0508945	0.109747	0.489156	-0.0140485	0.0665418	-0.14447	0.116373	0.837495	18.6112	0.0454887
PE	90001826	585	MFI	B cell	Bcells.trait785	IgD on unsw mem	20	-0.0171045	0.0511831	-0.117423	0.0832145	0.738242	-0.0948336	0.118588	-0.327266	0.137599	0.433776	-0.0542262	0.0703312	-0.192075	0.0836229	0.4407	-0.0542176	0.104113	-0.25828	0.149844	0.608553	-0.107707	0.164564	-0.430253	0.214839	0.521067	13.7758	0.796598
PE	90001856	506	MFI	Treg	Blue.530.30.Treg.trait14	CD3 on CD39+ secreting Treg	23	0.0058562	0.0177309	-0.0288963	0.0406087	0.741186	-0.0279938	0.0288322	-0.0845049	0.0285173	0.342142	-0.00362265	0.0202474	-0.0433076	0.0360623	0.858001	-0.00682675	0.0160441	-0.0382733	0.0246198	0.674607	-0.0173493	0.0201796	-0.0569014	0.0222027	0.399638	34.0817	0.0481932
PE	90001768	237	MFI	B cell	Bcells.trait442	CD24 on IgD+ CD38br	18	-0.0171963	0.0529268	-0.120933	0.0865402	0.745252	-0.00987134	0.0975614	-0.201092	0.181349	0.920591	0.0129543	0.0724979	-0.129142	0.15505	0.858185	-0.00987134	0.076258	-0.159337	0.139594	0.898523	0.0379442	0.139306	-0.235096	0.310985	0.788814	18.8219	0.338848
PE	90001984	69	MFI	Monocyte	mono.trait16	HLA DR on CD14- CD16+ monocyte	22	-0.00755527	0.0234861	-0.053588	0.0384775	0.747686	-0.044001	0.0609324	-0.163428	0.0754264	0.47818	-0.0209888	0.0324312	-0.0845539	0.0425764	0.517516	-0.0152747	0.0297325	-0.0735505	0.0430011	0.612799	-0.0118668	0.0306641	-0.0719684	0.0482349	0.70285	19.9896	0.521921
PE	90002077	494	Morphological parameter	TBNK	SSC.TBNK.trait12	SSC-A on HLA DR+ NK	24	0.00995146	0.0309536	-0.0507175	0.0706205	0.747834	-0.0163629	0.0727588	-0.15897	0.126244	0.824049	0.0184397	0.0446416	-0.0690579	0.105937	0.679562	0.0528293	0.0572626	-0.0594054	0.165064	0.365804	0.0153925	0.0417383	-0.0664146	0.0971995	0.715813	27.4401	0.237695
PE	90001842	535	MFI	Maturation stages of T cell	Blue.530.30.MT.trait4	CD3 on Naive CD4+	54	-0.000217551	0.000679119	-0.00154863	0.00111352	0.748708	0.000553214	0.00158602	-0.00255539	0.00366182	0.728617	-0.000253998	0.000985427	-0.00218543	0.00167744	0.796596	-0.000897368	0.000916925	-0.00269454	0.000899806	0.332189	-0.000427352	0.000798918	-0.00199323	0.00113853	0.59499	57.7678	0.303547
PE	90001965	286	Morphological parameter	cDC	FSC.cDC.trait4	FSC-A on monocyte	19	-0.0121169	0.0379081	-0.0864167	0.062183	0.749243	-0.0133983	0.0810665	-0.172289	0.145492	0.870569	0.0097379	0.0510935	-0.0904053	0.109881	0.848847	0.0155975	0.0744674	-0.130359	0.161554	0.836446	0.0649748	0.0841976	-0.100053	0.230002	0.450891	12.8874	0.798219
PE	90001406	21	Relative count	B cell	BC_Trait25	Memory B cell %B cell	18	-0.0122468	0.0383413	-0.0873958	0.0629022	0.749412	0.0619644	0.105684	-0.145176	0.269105	0.565367	-0.0171091	0.0588715	-0.132497	0.0982791	0.771343	-0.0158466	0.053954	-0.121596	0.0899032	0.772538	-0.0414626	0.0543509	-0.14799	0.0650652	0.456642	15.2925	0.57442
PE	90001682	516	Relative count	Treg	Treg_Trait597	CD127- CD8br %T cell	18	-0.0127847	0.0400914	-0.0913638	0.0657944	0.749811	-0.0227705	0.0663041	-0.152727	0.107186	0.735489	-0.0270525	0.0501264	-0.1253	0.0711952	0.589414	-0.0227705	0.0486304	-0.118086	0.072545	0.645563	-0.00606064	0.0684726	-0.140267	0.128146	0.930568	20.3913	0.254705
PE	90001585	490	Relative count	Monocyte	N_MONO_Trait515	CD14+ CD16+ monocyte %monocyte	17	0.0149392	0.0469468	-0.0770765	0.106955	0.750322	0.0977555	0.131887	-0.160744	0.356255	0.46931	0.0197217	0.0719229	-0.121247	0.160691	0.783926	-0.139689	0.0903282	-0.316733	0.0373538	0.141541	-0.107832	0.0845074	-0.273466	0.0578029	0.22136	15.8181	0.465729
PE	90001896	316	MFI	Treg	Blue.585.42.Treg.trait3	CD28 on CD28+ CD45RA+ CD8br	25	0.00803947	0.025311	-0.0415701	0.057649	0.750767	0.0359742	0.0610985	-0.0837788	0.155727	0.561504	-0.011036	0.03548	-0.0805767	0.0585048	0.755764	-0.00998652	0.0322294	-0.0731561	0.0531831	0.759344	0.0205087	0.0344453	-0.0470041	0.0880215	0.55739	19.0307	0.750353
PE	90001583	403	Absolute count	Monocyte	N_MONO_Trait513	Monocyte AC	16	-0.0222615	0.0702277	-0.159908	0.115385	0.751251	0.104359	0.135974	-0.162151	0.370868	0.454704	-0.0112705	0.086718	-0.181238	0.158697	0.896592	0.0550151	0.103961	-0.148748	0.258778	0.604417	-0.023998	0.168245	-0.353759	0.305763	0.88861	23.5508	0.0731248
PE	90001988	245	MFI	Monocyte	mono.trait21	HLA DR on CD14+ CD16- monocyte	16	-0.0163954	0.0518787	-0.118078	0.0852869	0.751977	0.0430927	0.112772	-0.17794	0.264126	0.707729	-0.0493349	0.0776988	-0.201625	0.102955	0.525461	-0.0512185	0.0776399	-0.203393	0.100956	0.519452	-0.0662623	0.0803253	-0.2237	0.0911753	0.423248	7.2251	0.9511
PE	90001848	116	MFI	TBNK	Blue.530.30.TBNK.trait5	CD3 on NKT	24	-0.0141556	0.0452106	-0.102768	0.0744571	0.754202	0.062132	0.104273	-0.142242	0.266506	0.557087	0.0454589	0.065595	-0.0831073	0.174025	0.488295	0.066901	0.10114	-0.131332	0.265135	0.514882	0.0173408	0.0826789	-0.14471	0.179391	0.835803	19.961	0.644262
PE	90001405	135	Absolute count	B cell	BC_Trait24	PB/PC AC	16	0.00884145	0.0284212	-0.0468642	0.0645471	0.755735	0.0206992	0.0510525	-0.0793637	0.120762	0.690871	0.0275303	0.0361299	-0.0432842	0.0983449	0.44607	0.0229617	0.0322879	-0.0403226	0.086246	0.4879	0.0114061	0.0509448	-0.0884457	0.111258	0.826076	17.5963	0.284486
PE	90001593	356	Relative count	TBNK	TB_ry_Trait516	CD8br %T cell	27	0.00969161	0.0313571	-0.0517683	0.0711516	0.757267	-0.0315741	0.0823881	-0.193055	0.129907	0.70466	0.0533122	0.0463053	-0.0374462	0.144071	0.249601	0.0102616	0.0547156	-0.0969811	0.117504	0.85269	0.00723296	0.0505811	-0.091906	0.106372	0.887439	30.5505	0.245435
PE	90001660	632	Absolute count	Treg	Treg_Trait514	CD39+ CD4+ AC	24	0.00627241	0.0204454	-0.0338006	0.0463455	0.759005	-0.0248953	0.0437122	-0.110571	0.0607806	0.574519	0.00589479	0.0271365	-0.0472927	0.0590823	0.828031	0.00684754	0.024735	-0.0416331	0.0553282	0.784379	0.0245467	0.0255853	-0.0256004	0.0746939	0.34778	27.8968	0.21971
PE	90001727	111	MFI	B cell	Bcells.trait311	CD19 on IgD+ CD38- naive	23	0.0101505	0.03316	-0.0548432	0.0751441	0.759524	0.0365873	0.0917679	-0.143278	0.216452	0.693962	0.0735032	0.0476957	-0.0199805	0.166987	0.123296	0.0716288	0.0455264	-0.0176029	0.160861	0.129911	0.0637318	0.0495172	-0.033322	0.160786	0.212079	19.9199	0.588052
PE	90001973	461	Morphological parameter	TBNK	FSC.TBNK.trait4	FSC-A on CD4+	22	-0.0175359	0.0574989	-0.130234	0.0951619	0.760383	0.00334184	0.0827259	-0.158801	0.165485	0.968159	0.00422041	0.0650819	-0.12334	0.131781	0.948295	0.00769524	0.0626222	-0.115044	0.130435	0.903368	-0.029924	0.102211	-0.230258	0.17041	0.772717	36.6844	0.0182937
PE	90001931	653	MFI	Treg	Blue.670.LP.Treg.trait6	CD127 on CD4+	20	0.0110999	0.0365694	-0.0605761	0.0827759	0.761486	0.0431874	0.0742714	-0.102385	0.188759	0.567752	-0.0193365	0.0527591	-0.122744	0.0840714	0.713989	0.000968703	0.0472869	-0.0917136	0.093651	0.98387	-0.0339527	0.0540974	-0.139984	0.0720782	0.538133	18.9291	0.461393
PE	90001691	318	Relative count	Treg	Treg_Trait606	CD28+ CD45RA- CD8br %T cell	17	0.0134116	0.0441899	-0.0732006	0.100024	0.76151	0.0237397	0.107586	-0.18713	0.234609	0.82815	-0.012794	0.062989	-0.136252	0.110664	0.839045	0.00563903	0.0637898	-0.119389	0.130667	0.930656	-0.000935732	0.0634599	-0.125317	0.123446	0.98843	14.3698	0.571186
PE	90001812	396	MFI	B cell	Bcells.trait640	CD38 on IgD+ CD38br	14	-0.0117922	0.0396157	-0.089439	0.0658546	0.76596	-0.0203999	0.102582	-0.221461	0.180662	0.845446	-0.0232858	0.052134	-0.125468	0.0788968	0.655126	-0.0235992	0.0475386	-0.116775	0.0695765	0.627885	-0.0302592	0.0515453	-0.131288	0.0707695	0.568057	10.2223	0.675664
PE	90001628	327	Relative count	TBNK	TB_Trait546	HLA DR+ CD8br %T cell	26	0.00648265	0.0218227	-0.0362899	0.0492552	0.766421	0.018161	0.0634739	-0.106248	0.14257	0.777145	0.00838978	0.0250492	-0.0407067	0.0574862	0.737676	0.00467495	0.0207727	-0.0360396	0.0453895	0.823768	0.00760703	0.0264108	-0.0441581	0.0593722	0.775798	34.8012	0.0918624
PE	90001833	161	MFI	cDC	Blue.530.30.cDC.trait3	CD62L on CD62L+ DC	26	0.00761457	0.0257369	-0.0428297	0.0580589	0.767335	-0.0106663	0.0569629	-0.122314	0.100981	0.852976	-0.0100193	0.0376651	-0.0838429	0.0638043	0.790231	-0.00679412	0.0394561	-0.0841282	0.0705399	0.864671	0.0274278	0.0467414	-0.0641854	0.119041	0.562819	17.3199	0.869866
PE	90001451	40	Relative count	cDC	DC_Trait527	CD62L- monocyte %monocyte	28	0.00508349	0.017288	-0.0288011	0.038968	0.768722	0.0303292	0.0439635	-0.0558393	0.116498	0.496162	0.0022046	0.0222286	-0.0413635	0.0457727	0.920997	0.0048077	0.018876	-0.0321892	0.0418046	0.800885	-0.00979034	0.0203953	-0.0497652	0.0301845	0.635221	22.5825	0.707224
PE	90001834	251	MFI	cDC	Blue.530.30.cDC.trait4	CD62L on monocyte	24	0.016845	0.0582283	-0.0972825	0.130973	0.772357	0.0665277	0.121066	-0.170761	0.303817	0.587948	0.0398107	0.0762246	-0.10959	0.189211	0.601475	0.0382758	0.0888697	-0.135909	0.21246	0.670699	0.144918	0.10194	-0.0548835	0.34472	0.169162	33.6014	0.0711456
PE	90001623	508	Relative count	TBNK	TB_Trait541	NKT %lymphocyte	26	0.00981363	0.0339455	-0.0567195	0.0763467	0.772505	0.0521347	0.0866272	-0.117655	0.221924	0.552708	0.00652697	0.0495797	-0.0906492	0.103703	0.895264	-0.0345082	0.0542326	-0.140804	0.0717877	0.530364	-0.00915913	0.0547264	-0.116423	0.0981046	0.868487	21.1511	0.684157
PE	90002071	220	Morphological parameter	cDC	SSC.cDC.trait2	SSC-A on myeloid DC	24	-0.00775524	0.0272164	-0.0610995	0.045589	0.775685	-0.0471217	0.0654702	-0.175443	0.0811999	0.478934	0.0368931	0.039311	-0.0401564	0.113943	0.347991	0.0314991	0.0357229	-0.0385178	0.101516	0.387027	0.0465572	0.0407777	-0.033367	0.126481	0.26584	20.8588	0.589711
PE	90001662	685	Relative count	Treg	Treg_Trait575	CD28- CD8dim %CD8dim	26	-0.0153761	0.0541525	-0.121515	0.0907628	0.776456	-0.131897	0.108822	-0.345188	0.081393	0.236824	-0.0880107	0.06523	-0.215861	0.0398401	0.177261	-0.120041	0.0891195	-0.294715	0.0546331	0.190075	-0.0450441	0.105217	-0.251269	0.161181	0.67239	38.1837	0.0443864
PE	90001877	423	MFI	Maturation stages of T cell	HVEM1000_150630.trait4	HVEM on naive CD4+	23	-0.010492	0.0373152	-0.0836298	0.0626458	0.778578	-0.0261933	0.0986453	-0.219538	0.167151	0.793073	0.0210165	0.0585126	-0.0936682	0.135701	0.719461	0.0103464	0.0540797	-0.0956497	0.116343	0.850032	0.0223536	0.058706	-0.0927103	0.137417	0.707198	18.8095	0.657058
PE	90001717	416	MFI	B cell	Bcells.trait157	BAFF-R on unsw mem	27	0.00595295	0.021334	-0.0358617	0.0477676	0.780218	0.0222281	0.0405082	-0.0571678	0.101624	0.587871	0.0155829	0.0266374	-0.0366264	0.0677922	0.558547	0.0147086	0.0238817	-0.0320996	0.0615168	0.54332	-0.000810729	0.0280335	-0.0557564	0.0541349	0.977158	32.1461	0.188334
PE	90001503	411	Relative count	Treg	f_Treg_Trait529	Activated & secreting Treg %CD4+	17	0.0125184	0.0457049	-0.0770631	0.1021	0.784164	0.0485364	0.111281	-0.169575	0.266648	0.668549	0.0639021	0.0640751	-0.0616851	0.189489	0.318619	0.0446028	0.0860634	-0.124081	0.213287	0.611373	0.0656858	0.0963922	-0.123243	0.254614	0.505977	17.7595	0.338169
PE	90001962	715	MFI	Treg	Blue.780.60.Treg.trait6	CD25 on CD28+ CD4+	26	-0.0132006	0.0483514	-0.107969	0.0815681	0.784842	0.0442756	0.116807	-0.184666	0.273217	0.707851	0.0533329	0.0608402	-0.065914	0.17258	0.380701	0.0871212	0.0627512	-0.0358711	0.210114	0.177276	0.0426564	0.0777768	-0.109786	0.195099	0.588451	35.039	0.0874992
PE	90001667	171	Relative count	Treg	Treg_Trait580	CD28+ CD45RA- CD8dim %T cell	29	0.00958232	0.0351317	-0.0592758	0.0784404	0.785042	0.0402703	0.0772185	-0.111078	0.191619	0.606112	0.0633894	0.0497743	-0.0341682	0.160947	0.202828	0.0555057	0.0447496	-0.0322036	0.143215	0.225136	0.044725	0.0546116	-0.0623138	0.151764	0.419977	31.2367	0.306671
PE	90001796	80	MFI	B cell	Bcells.trait514	CD27 on CD20-	26	0.00666178	0.0246168	-0.0415871	0.0549107	0.786684	-0.0181732	0.0479802	-0.112214	0.075868	0.70806	-0.0248007	0.0329993	-0.0894793	0.0398779	0.45232	-0.0117248	0.0310359	-0.0725553	0.0491056	0.708781	-0.0285198	0.031545	-0.0903479	0.0333083	0.374928	21.3028	0.675611
PE	90002006	207	MFI	Monocyte	mono.trait48	CD64 on monocyte	11	-0.0103399	0.0383032	-0.0854141	0.0647344	0.7872	-0.0501786	0.0886933	-0.224018	0.12366	0.584032	-0.00472371	0.0459585	-0.0948024	0.085355	0.918136	-0.00824027	0.0514028	-0.10899	0.0925092	0.875831	-0.0300752	0.0709468	-0.169131	0.10898	0.681582	6.85635	0.738933
PE	90001680	195	Relative count	Treg	Treg_Trait595	CD25++ CD8br %CD8br	29	-0.00917223	0.0340349	-0.0758806	0.0575362	0.787549	0.0383071	0.0652091	-0.0895027	0.166117	0.561609	-0.0137596	0.0396001	-0.0913757	0.0638566	0.728244	-0.02879	0.0361373	-0.0996191	0.0420391	0.432338	-0.0437779	0.051943	-0.145586	0.0580305	0.406742	39.6762	0.0706443
PE	90001589	299	Relative count	TBNK	RATIO_CD4_CD8B	CD4/CD8br	3	-0.0119013	0.04482	-0.0997485	0.0759459	0.790596	-0.0433332	0.0761378	-0.192563	0.105897	0.626655	-0.0319669	0.0496799	-0.12934	0.0654057	0.519927	-0.0628856	0.0755447	-0.210953	0.0851819	0.492736	0.0579929	0.213617	-0.360696	0.476682	0.831237	3.15215	0.206785
PE	90001441	668	Relative count	B cell	BC_Trait63	IgD+ CD24- %lymphocyte	12	-0.00876695	0.0332399	-0.0739171	0.0563832	0.791974	0.0130433	0.0712321	-0.126572	0.152658	0.858043	0.000995926	0.0422104	-0.0817365	0.0837283	0.981176	0.00118519	0.0368969	-0.0711327	0.0735031	0.974951	0.0121446	0.0542498	-0.0941851	0.118474	0.82737	7.22609	0.78049
PE	90001707	480	MFI	B cell	Bcells.trait141	BAFF-R on IgD+ CD38- unsw mem	28	0.00730285	0.0280657	-0.0477059	0.0623116	0.794705	-0.0422696	0.061584	-0.162974	0.0784349	0.49833	-0.00444003	0.0408937	-0.0845917	0.0757117	0.91354	0.00330317	0.043351	-0.0816648	0.0882711	0.939825	0.0378554	0.0423131	-0.0450783	0.120789	0.379183	21.6086	0.756991
PE	90001885	41	MFI	TBNK	Blue.585.42.TBNK.trait3	CD16-CD56 on HLA DR+ NK	39	0.00547661	0.0213114	-0.0362937	0.0472469	0.797194	-0.00133081	0.0538668	-0.10691	0.104248	0.980419	-0.00416987	0.0323905	-0.0676553	0.0593156	0.897566	-0.00586411	0.0331998	-0.0709357	0.0592075	0.860736	0.0108258	0.0287392	-0.045503	0.0671547	0.708554	35.9654	0.563865
PE	90001830	706	MFI	B cell	Bcells.trait85	BAFF-R on CD20-	21	-0.015602	0.0608484	-0.134865	0.103661	0.797636	0.0103422	0.134067	-0.252428	0.273113	0.939277	0.0168123	0.0784559	-0.136961	0.170586	0.830321	0.0521194	0.10848	-0.160501	0.264739	0.636118	0.0897629	0.103603	-0.113299	0.292825	0.397074	28.7262	0.0932922
PE	90001838	347	MFI	Maturation stages of T cell	Blue.530.30.MT.trait10	CD3 on naive CD8br	17	0.0111407	0.0435671	-0.0742508	0.0965321	0.798172	0.0318997	0.0744914	-0.114104	0.177903	0.67419	-0.00391113	0.0559596	-0.113592	0.10577	0.94428	0.00543262	0.0578201	-0.107895	0.11876	0.92631	-0.00349914	0.0695941	-0.139904	0.132905	0.960563	17.4254	0.358599
PE	90001756	196	MFI	B cell	Bcells.trait391	CD20 on IgD- CD38br	29	-0.00683395	0.026781	-0.0593248	0.0456569	0.798585	-0.00807486	0.0531156	-0.112181	0.0960317	0.880258	-0.00468949	0.0389083	-0.0809498	0.0715708	0.904066	-0.0118102	0.0380266	-0.0863423	0.0627219	0.758422	-0.0186391	0.0392532	-0.0955754	0.0582972	0.638717	15.3121	0.97495
PE	90001800	139	MFI	B cell	Bcells.trait561	CD27 on IgD+ CD24+	18	-0.013084	0.0516888	-0.114394	0.088226	0.800168	0.0945486	0.131635	-0.163456	0.352553	0.48235	-0.0167151	0.0743464	-0.162434	0.129004	0.822114	0.0666686	0.12977	-0.18768	0.321017	0.614043	0.0872403	0.136226	-0.179762	0.354242	0.530971	13.4645	0.70458
PE	90001551	607	Absolute count	Maturation stages of T cell	MT_Trait525	Naive CD8br AC	31	-0.00457468	0.0180914	-0.0400339	0.0308846	0.800373	0.0259579	0.0436278	-0.0595527	0.111468	0.556316	0.000353506	0.0264371	-0.0514632	0.0521702	0.989331	-0.00506062	0.0201977	-0.0446481	0.0345269	0.803867	-0.0112034	0.0224919	-0.0552874	0.0328807	0.622165	26.7146	0.638212
PE	90001807	313	MFI	B cell	Bcells.trait572	CD27 on PB/PC	25	-0.00862573	0.0343425	-0.075937	0.0586856	0.801685	-0.031496	0.0767831	-0.181991	0.118999	0.685302	-0.0150619	0.0445869	-0.102452	0.0723284	0.735506	-0.0172403	0.0398644	-0.0953746	0.0608939	0.669258	-0.00036926	0.0494916	-0.0973728	0.0966343	0.994111	31.1814	0.148621
PE	90002020	543	MFI	Myeloid cell	Red.660.20.MDSC.trait3	CD14 on CD33br HLA DR+ CD14dim	14	-0.011642	0.046891	-0.103548	0.0802644	0.803919	-0.0513232	0.0857082	-0.219311	0.116665	0.559588	-0.00413535	0.0630575	-0.127728	0.119457	0.947712	-0.00575572	0.0694168	-0.141813	0.130301	0.935182	0.00570384	0.0709104	-0.133281	0.144688	0.937215	3.87109	0.992487
PE	90001810	452	MFI	B cell	Bcells.trait619	CD38 on CD3- CD19-	21	0.0083321	0.033677	-0.0576747	0.0743389	0.804589	0.0242479	0.0888636	-0.149925	0.198421	0.787754	0.0320469	0.0527458	-0.0713348	0.135429	0.543471	-0.0222358	0.0443197	-0.109102	0.0646308	0.621347	-0.0728563	0.0482855	-0.167496	0.0217832	0.147783	18.1525	0.577361
PE	90001423	433	Absolute count	B cell	BC_Trait44	CD20- CD38- AC	23	-0.0144307	0.0585061	-0.129103	0.100241	0.805177	-0.0875215	0.135585	-0.353267	0.178224	0.525271	-0.0146711	0.0695064	-0.150904	0.121561	0.832828	-0.0957221	0.119546	-0.330031	0.138587	0.431859	0.0325749	0.112639	-0.188198	0.253348	0.775267	35.0556	0.0382302
PE	90001581	224	Absolute count	Monocyte	N_MONO_Trait505	CD14- CD16- AC	16	-0.00934028	0.0380733	-0.083964	0.0652835	0.806206	-0.0251959	0.0671019	-0.156716	0.106324	0.712554	-0.0188434	0.0405676	-0.0983559	0.060669	0.642294	-0.0209325	0.0358105	-0.0911211	0.0492561	0.567549	-0.0318461	0.046731	-0.123439	0.0597465	0.506686	28.1926	0.0203938
PE	90001735	355	MFI	B cell	Bcells.trait322	CD19 on IgD- CD38dim	28	-0.00586047	0.0239854	-0.0528718	0.0411508	0.806971	0.0419126	0.0759897	-0.107027	0.190852	0.585788	-0.0272276	0.031475	-0.0889187	0.0344634	0.387008	-0.0221856	0.0291505	-0.0793206	0.0349494	0.453211	-0.0282856	0.028617	-0.0843749	0.0278038	0.332058	18.6216	0.883374
PE	90002007	642	MFI	Monocyte	mono.trait50	HLA DR on CD14+ CD16+ monocyte	24	0.0103725	0.0425297	-0.0729858	0.0937307	0.807318	0.0289769	0.0899352	-0.147296	0.20525	0.750213	-0.0312377	0.0547648	-0.138577	0.0761013	0.568408	-0.0339675	0.0546179	-0.141019	0.0730836	0.540117	-0.0785237	0.0621301	-0.200299	0.0432513	0.219509	35.4446	0.0469588
PE	90001515	74	Absolute count	Myeloid cell	MDSC_Trait10	Im MDSC AC	17	-0.00592531	0.0246389	-0.0542175	0.0423669	0.809954	-0.00279254	0.049042	-0.0989148	0.0933298	0.955297	-0.00648402	0.0353922	-0.0758527	0.0628847	0.854637	-0.0103087	0.0298999	-0.0689125	0.048295	0.734754	0.00563686	0.0308832	-0.0548942	0.066168	0.857617	15.8534	0.463237
PE	90001761	438	MFI	B cell	Bcells.trait399	CD20 on sw mem	17	0.00845585	0.0353578	-0.0608455	0.0777572	0.810989	0.0308258	0.0710825	-0.108496	0.170148	0.670324	0.00373045	0.0508449	-0.0959256	0.103387	0.941512	0.00850169	0.0586475	-0.106447	0.123451	0.886551	0.0257625	0.0636677	-0.0990262	0.150551	0.691453	9.03418	0.911999
PE	90001832	343	MFI	cDC	Blue.530.30.cDC.trait2	CD62L on CD62L+ plasmacytoid DC	26	0.00686102	0.0289451	-0.0498714	0.0635935	0.812629	-0.0985848	0.0558172	-0.207986	0.0108169	0.0895713	0.0241563	0.0344291	-0.0433247	0.0916373	0.482913	0.026856	0.0262089	-0.0245135	0.0782256	0.315323	0.0498265	0.0319983	-0.01289	0.112543	0.132521	39.5564	0.0323726
PE	90001760	333	MFI	B cell	Bcells.trait398	CD20 on unsw mem	18	-0.00827861	0.0349355	-0.0767522	0.060195	0.812681	0.0163961	0.0722095	-0.125135	0.157927	0.823083	0.0205437	0.0508425	-0.0791075	0.120195	0.686164	0.0163961	0.0502867	-0.0821659	0.114958	0.748364	0.0307773	0.0716711	-0.109698	0.171253	0.673341	20.2299	0.262639
PE	90001894	512	MFI	Treg	Blue.585.42.Treg.trait20	CD28 on CD28+ CD4+	22	-0.0118095	0.050176	-0.110155	0.0865355	0.813928	0.0803413	0.0986083	-0.112931	0.273614	0.424359	0.053143	0.0662713	-0.0767487	0.183035	0.42261	0.0604109	0.0715157	-0.0797598	0.200582	0.407787	0.058079	0.0827614	-0.104133	0.220291	0.490913	26.6208	0.183761
PE	90001982	489	MFI	Monocyte	mono.trait12	CCR2 on CD14- CD16+ monocyte	19	-0.00525898	0.0224293	-0.0492205	0.0387025	0.814621	-0.0641858	0.066642	-0.194804	0.0664325	0.348237	0.00966644	0.0257027	-0.0407108	0.0600436	0.706852	-0.000123662	0.0233183	-0.0458276	0.0455803	0.995827	-0.00414827	0.0269108	-0.0568934	0.0485969	0.879308	21.6757	0.246701
PE	90001636	705	Absolute count	TBNK	TB_Trait554	DN (CD4-CD8-) NKT AC	29	-0.00707234	0.0303208	-0.0665011	0.0523564	0.815567	0.0711472	0.0870304	-0.0994324	0.241727	0.420546	0.00974704	0.0399558	-0.0685663	0.0880604	0.807273	0.0151133	0.0314692	-0.0465663	0.076793	0.634775	0.00668885	0.0351178	-0.062142	0.0755197	0.850366	36.5864	0.128264
PE	90001620	580	Relative count	TBNK	TB_Trait538	HLA DR+ T cell%lymphocyte	20	-0.00769915	0.0330736	-0.0725234	0.0571251	0.815926	-0.0746948	0.0638445	-0.19983	0.0504405	0.256489	-0.0360286	0.0456603	-0.125523	0.0534655	0.430078	-0.0391375	0.0434493	-0.124298	0.0460231	0.378991	-0.0438337	0.0522214	-0.146188	0.0585202	0.412265	14.1786	0.773181
PE	90002118	609	MFI	Treg	Violet.510.50.Treg.trait2	CD8 on CD28+ CD45RA- CD8br	24	-0.0113048	0.0486985	-0.106754	0.0841442	0.81643	0.0058571	0.100794	-0.1917	0.203414	0.954163	-0.0383191	0.0687256	-0.173021	0.0963831	0.577141	-0.0244999	0.0764093	-0.174262	0.125262	0.751378	0.0717885	0.109237	-0.142316	0.285893	0.517881	11.1002	0.982143
PE	90001945	471	MFI	cDC	Blue.780.60.cDC.trait2	CD123 on CD62L+ plasmacytoid DC	23	0.00753473	0.032618	-0.0563965	0.071466	0.817315	0.0464152	0.0775134	-0.105511	0.198341	0.555421	0.0223776	0.0347137	-0.0456612	0.0904164	0.519165	0.0115956	0.0302349	-0.0476648	0.0708559	0.705018	0.0309731	0.0453848	-0.0579811	0.119927	0.50241	37.2509	0.0221987
PE	90002018	37	MFI	cDC	Red.660.20.cDC.trait6	CCR2 on granulocyte	26	0.00602306	0.0263477	-0.0456185	0.0576646	0.819181	-0.0603277	0.073884	-0.20514	0.0844849	0.421916	0.00988889	0.0392432	-0.0670278	0.0868056	0.801049	0.0136812	0.0338901	-0.0527434	0.0801058	0.689871	0.0229144	0.0372057	-0.0500087	0.0958376	0.543768	26.1497	0.399647
PE	90001950	112	MFI	Myeloid cell	Blue.780.60.MDSC.trait14	CD33 on Gr MDSC	28	-0.00386985	0.0169677	-0.0371265	0.0293868	0.81959	-0.0116263	0.0437388	-0.0973542	0.0741017	0.792404	-0.0279228	0.0238477	-0.0746644	0.0188187	0.241647	-0.0252199	0.0235639	-0.0714051	0.0209652	0.293968	0.00574614	0.0263828	-0.0459642	0.0574565	0.829286	20.5947	0.804897
PE	90001671	370	Relative count	Treg	Treg_Trait586	CD39+ CD8br %CD8br	27	0.00681808	0.0301324	-0.0522414	0.0658775	0.820991	0.0411143	0.071804	-0.0996215	0.18185	0.57184	0.0109635	0.043943	-0.0751647	0.0970917	0.802978	0.0216306	0.0497117	-0.0758043	0.119066	0.667065	0.0436032	0.0438542	-0.042351	0.129557	0.329615	18.714	0.848273
PE	90001836	106	MFI	Myeloid cell	Blue.530.30.MDSC.trait1	CD66b on CD66b++ myeloid cell	23	-0.00620553	0.0286248	-0.0623102	0.0498991	0.828373	-0.0491148	0.0725686	-0.191349	0.0931197	0.505585	-0.0301999	0.0415737	-0.111684	0.0512845	0.467582	-0.0245765	0.0352443	-0.0936554	0.0445024	0.492908	0.000630994	0.0356552	-0.0692532	0.0705152	0.986048	19.5344	0.612142
PE	90001531	351	Absolute count	Myeloid cell	MDSC_Trait5	CD33dim HLA DR- AC	21	0.00445614	0.0205849	-0.0358903	0.0448026	0.828617	0.00446273	0.0445021	-0.0827613	0.0916868	0.921119	0.00794426	0.0297639	-0.050393	0.0662815	0.789539	0.00446273	0.0277477	-0.0499228	0.0588483	0.873839	-0.00402624	0.0308903	-0.0645713	0.0565188	0.897668	12.8482	0.8838
PE	90001559	118	Relative count	Maturation stages of T cell	MT_Trait533	TD CD8br %T cell	29	0.0105297	0.0493938	-0.0862823	0.107342	0.831189	-0.169871	0.138337	-0.44101	0.101269	0.229687	-0.065809	0.0702891	-0.203576	0.0719576	0.349138	-0.153571	0.115512	-0.379975	0.0728332	0.194422	-0.0863169	0.0896292	-0.26199	0.0893564	0.344072	35.3986	0.158559
PE	90001868	572	MFI	Treg	Blue.530.30.Treg.trait8	CD3 on CD4 Treg	30	0.00416474	0.0197196	-0.0344857	0.0428152	0.832733	0.00217965	0.0453432	-0.0866929	0.0910522	0.96199	0.00515362	0.0287228	-0.0511431	0.0614504	0.857603	-0.0110563	0.0276746	-0.0652986	0.043186	0.692445	-0.00145405	0.0236888	-0.0478841	0.044976	0.951492	24.0881	0.724574
PE	90001846	660	MFI	Maturation stages of T cell	Blue.530.30.MT.trait9	CD3 on CM CD8br	28	-0.00750684	0.0356611	-0.0774026	0.062389	0.833274	0.00610728	0.142429	-0.273054	0.285269	0.966113	0.0215147	0.0394589	-0.0558247	0.0988541	0.585586	0.0236821	0.0356359	-0.0461643	0.0935285	0.51197	0.000594582	0.0416826	-0.0811033	0.0822925	0.988728	38.1601	0.0753659
PE	90001580	662	Absolute count	Monocyte	N_MONO_Trait503	CD14+ CD16+ monocyte AC	16	0.0153678	0.0751529	-0.131932	0.162667	0.837973	0.0886303	0.152972	-0.211195	0.388455	0.570926	0.107111	0.0999558	-0.0888019	0.303025	0.283905	0.0808345	0.133867	-0.181546	0.343215	0.554973	0.0791692	0.152503	-0.219737	0.378075	0.611778	16.902	0.324758
PE	90001994	311	MFI	Monocyte	mono.trait3	CX3CR1 on CD14- CD16-	16	-0.0116887	0.0575191	-0.124426	0.101049	0.838967	-0.216119	0.132059	-0.474956	0.0427174	0.122533	0.00411253	0.0768178	-0.14645	0.154675	0.957305	0.0212615	0.0809527	-0.137406	0.179929	0.7964	0.130177	0.111359	-0.0880859	0.34844	0.261928	21.0409	0.135528
PE	90002061	720	MFI	Treg	Red.780.60.Treg.trait15	CD4 on CD39+ CD4+	24	-0.00539156	0.0270413	-0.0583924	0.0476093	0.841964	-0.0240777	0.0742832	-0.169673	0.121517	0.748766	-0.0192038	0.0332798	-0.0844323	0.0460247	0.563913	-0.0179321	0.0349738	-0.0864807	0.0506166	0.61303	-0.0438701	0.0360935	-0.114613	0.0268733	0.237076	22.1887	0.508889
PE	90001519	502	Relative count	Myeloid cell	MDSC_Trait14	CD33br HLA DR+ CD14- %CD33br HLA DR+	21	-0.00768133	0.0389819	-0.0840858	0.0687231	0.843789	-0.121741	0.0967144	-0.311301	0.0678191	0.222609	-0.0406905	0.0561764	-0.150796	0.0694152	0.46886	-0.0651017	0.0577199	-0.178233	0.0480292	0.272715	-0.0308411	0.0573042	-0.143157	0.0814752	0.596689	18.3554	0.56401
PE	90001607	233	Relative count	TBNK	TB_Trait517	CD8br %leukocyte	21	-0.00479725	0.0247157	-0.05324	0.0436456	0.8461	-0.0179161	0.0633955	-0.142171	0.106339	0.780381	-0.0150548	0.0320834	-0.0779382	0.0478287	0.638899	-0.0103838	0.0298045	-0.0688007	0.048033	0.731182	3.14397e-05	0.0334428	-0.0655165	0.0655793	0.99926	18.1049	0.580501
PE	90001595	295	Relative count	TBNK	TB_ry_Trait519	DP (CD4+CD8+) %T cell	23	-0.00409155	0.021125	-0.0454966	0.0373135	0.846424	0.0252908	0.0711194	-0.114103	0.164685	0.725519	-0.0370178	0.0251266	-0.0862659	0.0122302	0.140682	-0.0345164	0.0251929	-0.0838946	0.0148617	0.184482	-0.0477397	0.033107	-0.112629	0.0171501	0.164057	17.6441	0.726869
PE	90001700	62	Relative count	Treg	Treg_Trait708	CD45RA+ CD28- CD8br %T cell	31	0.00504688	0.0261287	-0.0461654	0.0562592	0.846838	0.00445415	0.0688599	-0.130511	0.13942	0.948854	0.028252	0.040637	-0.0513964	0.1079	0.486911	0.0424849	0.0428929	-0.0415852	0.126555	0.329858	0.01158	0.0329501	-0.0530022	0.0761622	0.727798	30.5915	0.435681
PE	90002106	96	MFI	cDC	Violet.510.50.cDC.trait4	HLA DR on DC	28	0.00784664	0.0411004	-0.0727102	0.0884035	0.848593	0.0673255	0.117666	-0.1633	0.297951	0.571937	0.0222315	0.0622814	-0.09984	0.144303	0.721127	0.0673255	0.0895797	-0.108251	0.242902	0.458811	0.00908544	0.0747432	-0.137411	0.155582	0.904186	32.1698	0.225855
PE	90001990	398	MFI	Monocyte	mono.trait24	CD64 on CD14- CD16+ monocyte	17	-0.00843376	0.044351	-0.0953618	0.0784942	0.849184	0.0341693	0.107433	-0.1764	0.244738	0.754559	0.00198028	0.0675453	-0.130409	0.134369	0.976611	0.00792763	0.067479	-0.124331	0.140187	0.90794	-0.0943896	0.0686206	-0.228886	0.0401067	0.189162	15.0207	0.523124
PE	90001897	413	MFI	Treg	Blue.585.42.Treg.trait4	CD28 on CD39+ CD8br	22	0.00546814	0.0295317	-0.0524139	0.0633502	0.853102	0.00997001	0.0833794	-0.153454	0.173394	0.905957	0.000429945	0.0381051	-0.074256	0.0751159	0.990998	-0.000192762	0.0322115	-0.0633273	0.0629418	0.995282	0.0194087	0.0369854	-0.0530826	0.0919	0.605514	26.8075	0.177317
PE	90001538	23	Relative count	Maturation stages of T cell	MT_Trait504	CM CD4+ %CD4+	21	-0.00542354	0.0293497	-0.0629489	0.0521018	0.853393	-0.0337277	0.0776884	-0.185997	0.118542	0.668834	-0.0167545	0.0443497	-0.10368	0.0701709	0.705593	-0.0314449	0.0527942	-0.134921	0.0720317	0.558115	-0.0573981	0.0513016	-0.157949	0.0431531	0.277156	19.1456	0.512381
PE	90001699	431	Relative count	Treg	Treg_Trait707	CD45RA+ CD28- CD8br %CD8br	30	-0.00613426	0.0336272	-0.0720437	0.0597751	0.855254	0.0482399	0.0771813	-0.103035	0.199515	0.536845	0.0495899	0.0477941	-0.0440864	0.143266	0.299468	0.0482399	0.0488969	-0.047598	0.144078	0.332017	0.0404378	0.0597276	-0.0766283	0.157504	0.503938	29.5609	0.436156
PE	90001917	75	MFI	TBNK	Blue.670.LP.TBNK.trait5	CD45 on CD8br	25	0.00351975	0.0195746	-0.0348464	0.0418859	0.8573	0.00995386	0.0409774	-0.0703618	0.0902696	0.810138	0.0193365	0.0264437	-0.0324932	0.0711662	0.464638	0.00455953	0.0253832	-0.0451915	0.0543105	0.858952	0.00739646	0.0296228	-0.0506643	0.0654572	0.805045	27.7997	0.26858
PE	90002095	321	MFI	Myeloid cell	Violet.450.50.MDSC.trait4	CD11b on CD33dim HLA DR-	24	0.00639584	0.0364047	-0.0649575	0.0777491	0.86054	0.057894	0.0768164	-0.0926661	0.208454	0.458695	0.0312001	0.052854	-0.0723936	0.134794	0.554984	0.0383583	0.0697509	-0.0983534	0.17507	0.587666	0.0473614	0.0615217	-0.0732211	0.167944	0.449587	12.9988	0.952017
PE	90001710	610	MFI	B cell	Bcells.trait147	BAFF-R on IgD- CD24-	18	0.00836851	0.0483852	-0.0864666	0.103204	0.862686	0.012756	0.120589	-0.223598	0.24911	0.916995	0.0488233	0.0606299	-0.0700113	0.167658	0.420665	0.0299829	0.0754961	-0.117989	0.177955	0.696202	0.0186349	0.0996363	-0.176652	0.213922	0.853989	27.0937	0.0567075
PE	90001714	725	MFI	B cell	Bcells.trait151	BAFF-R on IgD- CD38dim	26	-0.00628496	0.0364631	-0.0777527	0.0651828	0.863151	0.0350506	0.0947808	-0.15072	0.220821	0.71464	0.000284479	0.05618	-0.109828	0.110397	0.99596	0.0069066	0.05786	-0.106499	0.120312	0.905938	-0.0331943	0.0770617	-0.184235	0.117847	0.670495	24.9134	0.467236
PE	90002043	427	MFI	Myeloid cell	Red.780.60.MDSC.trait11	CD45 on CD33br HLA DR+ CD14dim	20	-0.00728776	0.0423276	-0.0902499	0.0756744	0.8633	-0.0585777	0.0924409	-0.239762	0.122606	0.533846	-0.05438	0.0573165	-0.16672	0.0579603	0.342739	-0.048365	0.0644227	-0.174633	0.0779035	0.462004	-0.0741685	0.0665337	-0.204574	0.0562375	0.27962	17.6142	0.548334
PE	90001926	391	MFI	Treg	Blue.670.LP.Treg.trait13	CD127 on granulocyte	39	-0.00200983	0.0116973	-0.0249366	0.020917	0.86358	-0.0298804	0.0262795	-0.0813881	0.0216274	0.262648	-0.000905183	0.0166311	-0.0335022	0.0316918	0.956595	-0.00388753	0.0133921	-0.0301361	0.022361	0.773176	-0.00292656	0.013775	-0.0299257	0.0240725	0.832919	31.068	0.77983
PE	90001498	681	Absolute count	Treg	f_Treg_Trait521	Activated & resting Treg AC	33	-0.00362025	0.0210786	-0.0449342	0.0376937	0.863634	0.0417136	0.0473264	-0.0510461	0.134473	0.384673	-0.00597756	0.0269993	-0.0588962	0.0469411	0.824783	0.0146948	0.0271667	-0.0385519	0.0679415	0.592314	0.00947032	0.0273231	-0.044083	0.0630237	0.73123	37.233	0.240745
PE	90001698	503	Absolute count	Treg	Treg_Trait706	CD45RA+ CD28- CD8br AC	18	-0.00506768	0.0298586	-0.0635905	0.0534552	0.865228	0.0059384	0.0655923	-0.122622	0.134499	0.92892	-0.0221943	0.0409328	-0.102423	0.0580339	0.587672	-0.00721168	0.036164	-0.0780931	0.0636698	0.844303	0.00175072	0.0369135	-0.0705998	0.0741013	0.962759	13.8478	0.677841
PE	90001590	189	Absolute count	TBNK	TB_ry_Trait512	CD4+ AC	24	0.00417049	0.0245963	-0.0440382	0.0523792	0.865358	0.00587905	0.0654137	-0.122332	0.13409	0.929165	-0.0131595	0.0309393	-0.0738006	0.0474815	0.670593	-0.00573077	0.0304072	-0.0653289	0.0538673	0.852163	-0.00975849	0.0331325	-0.0746982	0.0551812	0.771115	23.6966	0.420764
PE	90002074	267	Morphological parameter	TBNK	SSC.TBNK.trait1	SSC-A on CD14+ monocyte	28	0.00499914	0.0298367	-0.0534808	0.063479	0.866937	0.0169161	0.0703186	-0.120908	0.154741	0.81171	0.0254939	0.0453745	-0.0634401	0.114428	0.574214	0.0290551	0.0435817	-0.056365	0.114475	0.510633	-0.00294742	0.041423	-0.0841365	0.0782417	0.94382	22.013	0.736719
PE	90001587	402	Relative count	Monocyte	N_MONO_Trait517	CD16+ monocyte %monocyte	22	0.00679932	0.0407514	-0.0730734	0.0866721	0.867489	0.000352874	0.0934311	-0.182772	0.183478	0.997022	0.0475138	0.0590351	-0.068195	0.163223	0.420912	0.0465051	0.0615957	-0.0742226	0.167233	0.458631	0.0600657	0.0786953	-0.0941771	0.214309	0.454213	18.5449	0.614311
PE	90001797	521	MFI	B cell	Bcells.trait536	CD27 on CD20- CD38-	24	0.0063089	0.0378608	-0.0678983	0.0805161	0.867658	-0.0938415	0.0931652	-0.276445	0.0887622	0.32429	-0.0314661	0.0504776	-0.130402	0.06747	0.533043	-0.0356469	0.0458507	-0.125514	0.0542204	0.444813	-0.00549298	0.0560323	-0.115316	0.10433	0.922794	27.5427	0.233569
PE	90002028	179	MFI	TBNK	Red.660.20.TBNK.trait2	CD19 on B cell	29	-0.00462081	0.0278304	-0.0591684	0.0499268	0.86813	-0.0350404	0.059158	-0.15099	0.0809093	0.55839	-0.034731	0.03571	-0.104723	0.0352606	0.33076	-0.0259187	0.0318901	-0.0884233	0.0365859	0.423218	-0.0329019	0.0395692	-0.110458	0.0446536	0.412982	36.5786	0.128448
PE	90002013	695	MFI	cDC	Red.660.20.cDC.trait1	CCR2 on myeloid DC	19	-0.00515148	0.031031	-0.0659722	0.0556693	0.868148	0.068527	0.0652739	-0.0594098	0.196464	0.307684	-0.000971736	0.0419341	-0.0831626	0.0812191	0.981512	0.00693413	0.0395388	-0.0705619	0.0844301	0.862743	-0.016455	0.0495582	-0.113589	0.080679	0.743922	18.3777	0.431041
PE	90001507	714	Absolute count	Treg	f_Treg_Trait536	CD25hi CD45RA+ CD4 not Treg AC	18	-0.00639414	0.0387212	-0.0822877	0.0694994	0.868839	-0.0987743	0.129956	-0.353488	0.155939	0.457631	-0.0281614	0.0428159	-0.112081	0.0557578	0.510711	-0.0321974	0.038786	-0.108218	0.0438231	0.417971	-0.0100382	0.0490419	-0.10616	0.086084	0.840399	23.981	0.119951
PE	90001489	525	Absolute count	Treg	f_Treg_Trait512	CD39+ activated Treg AC	21	-0.00840182	0.0511466	-0.108649	0.0918455	0.869519	0.0500713	0.10868	-0.162942	0.263085	0.64997	0.022639	0.0667865	-0.108263	0.153541	0.734628	0.0361096	0.0812995	-0.123237	0.195457	0.661699	-0.0918364	0.097668	-0.283266	0.0995929	0.35887	23.476	0.266033
PE	90001454	92	Absolute count	cDC	DC_Trait532	CD62L- HLA DR++ monocyte AC	22	-0.00711395	0.0433314	-0.0920434	0.0778155	0.869593	-0.0435382	0.094361	-0.228486	0.141409	0.649255	-0.0170515	0.0633933	-0.141302	0.107199	0.787946	-0.0207131	0.075006	-0.167725	0.126299	0.78513	0.00270986	0.083143	-0.16025	0.16567	0.974322	21.7124	0.416242
PE	90001766	692	MFI	B cell	Bcells.trait439	CD24 on IgD+ CD38-	19	-0.0090202	0.0553593	-0.117524	0.099484	0.870566	-0.0292504	0.119813	-0.264084	0.205583	0.809888	-0.0171915	0.0718714	-0.15806	0.123677	0.810952	-0.0325969	0.109128	-0.246488	0.181294	0.768587	0.0676454	0.154127	-0.234443	0.369733	0.666264	22.149	0.225436
PE	90001618	519	Absolute count	TBNK	TB_Trait536	HLA DR+ T cell AC	18	-0.00895908	0.0558074	-0.118342	0.100423	0.872459	-0.0574	0.120232	-0.293056	0.178256	0.639151	-0.0292593	0.0724199	-0.171202	0.112684	0.686195	0.0106246	0.0971261	-0.179742	0.200992	0.914175	-0.0258811	0.132428	-0.28544	0.233678	0.847512	18.4847	0.3589
PE	90001843	633	MFI	Maturation stages of T cell	Blue.530.30.MT.trait5	CD3 on EM CD4+	23	-0.00710905	0.0445261	-0.0943802	0.0801621	0.873149	0.0575932	0.108116	-0.154313	0.2695	0.599581	0.0485339	0.0675563	-0.0838764	0.180944	0.472497	0.0575932	0.0740968	-0.0876365	0.202823	0.445277	0.0437565	0.0820726	-0.117106	0.204619	0.599532	8.22065	0.996526
PE	90001645	555	Absolute count	TBNK	TB_Trait566	NK AC	19	-0.00712204	0.0447903	-0.0949111	0.080667	0.873662	0.0263605	0.10702	-0.183399	0.23612	0.808227	0.0312512	0.0626777	-0.0915972	0.154099	0.618061	0.0363719	0.0907158	-0.141431	0.214175	0.693181	0.132101	0.105042	-0.0737804	0.337983	0.225536	13.4843	0.76204
PE	90001839	556	MFI	Maturation stages of T cell	Blue.530.30.MT.trait11	CD3 on EM CD8br	18	-0.00534243	0.0338113	-0.0716126	0.0609278	0.874451	-0.0808531	0.0888991	-0.255095	0.0933892	0.375805	-0.0167165	0.0491138	-0.11298	0.0795466	0.733584	-0.0210407	0.0420125	-0.103385	0.0613038	0.62292	-0.0264158	0.0460584	-0.11669	0.0638586	0.574261	14.1592	0.655806
PE	90002109	618	MFI	Myeloid cell	Violet.510.50.MDSC.trait4	HLA DR on CD33br HLA DR+ CD14dim	20	0.00326204	0.020948	-0.037796	0.0443201	0.876253	0.0290762	0.0482535	-0.0655006	0.123653	0.553918	-0.0110457	0.0246442	-0.0593483	0.037257	0.654005	-0.000201023	0.0210065	-0.0413737	0.0409717	0.992464	-0.016855	0.0273508	-0.0704627	0.0367526	0.545443	27.4986	0.0935653
PE	90001780	368	MFI	B cell	Bcells.trait492	CD25 on IgD+ CD38-	28	-0.00438345	0.0282481	-0.0597498	0.0509829	0.876682	0.0282813	0.0675232	-0.104064	0.160627	0.678647	-0.0142159	0.0418656	-0.0962726	0.0678407	0.734187	-0.00179124	0.0360101	-0.072371	0.0687885	0.960693	-0.0285454	0.0382795	-0.103573	0.0464824	0.462532	24.5464	0.599864
PE	90001601	284	Absolute count	TBNK	TB_Trait507	Lymphocyte AC	23	0.00323449	0.021588	-0.0390779	0.0455469	0.8809	0.0043945	0.0741203	-0.140881	0.14967	0.953257	-0.0286392	0.0256843	-0.0789804	0.021702	0.26483	-0.0235359	0.0241328	-0.0708362	0.0237645	0.340032	-0.0503145	0.0343562	-0.117653	0.0170237	0.15787	22.3391	0.439813
PE	90001781	564	MFI	B cell	Bcells.trait493	CD25 on IgD+ CD38- naive	24	0.00378045	0.0253467	-0.0458991	0.05346	0.881436	-0.0222246	0.0534735	-0.127033	0.0825835	0.681541	-0.00409327	0.0354329	-0.0735417	0.0653552	0.908031	-0.00142125	0.030996	-0.0621734	0.0593309	0.963824	-0.00640051	0.0318624	-0.0688508	0.0560498	0.842638	19.3865	0.678575
PE	90002076	100	Morphological parameter	TBNK	SSC.TBNK.trait11	SSC-A on NK	27	0.00500558	0.0340355	-0.0617041	0.0717152	0.883077	0.0623785	0.0737724	-0.0822154	0.206972	0.405516	0.0498522	0.0446761	-0.0377129	0.137417	0.264482	0.0313723	0.0490107	-0.0646888	0.127433	0.527702	0.0635129	0.0522086	-0.038816	0.165842	0.235147	20.2306	0.780504
PE	90001431	72	Relative count	B cell	BC_Trait52	IgD+ CD38- %lymphocyte	29	0.0062469	0.042542	-0.0771353	0.0896291	0.883258	-0.159224	0.129025	-0.412113	0.0936654	0.227441	0.0118267	0.0612283	-0.108181	0.131834	0.846836	-0.14852	0.102134	-0.348702	0.0516617	0.157016	-0.031169	0.0726718	-0.173606	0.111268	0.671399	33.6601	0.212289
PE	90001857	277	MFI	Treg	Blue.530.30.Treg.trait15	CD3 on activated & secreting Treg	29	0.00340324	0.0238606	-0.0433635	0.05017	0.886582	0.00720598	0.0588742	-0.108187	0.122599	0.90346	0.0456272	0.0344607	-0.0219158	0.11317	0.185492	0.0474435	0.0366776	-0.0244445	0.119332	0.206397	0.0228666	0.0332006	-0.0422065	0.0879398	0.496862	18.4211	0.915045
PE	90001617	476	Relative count	TBNK	TB_Trait535	TCRgd %lymphocyte	31	0.00305894	0.0218795	-0.0398249	0.0459428	0.888811	-0.0328588	0.0606579	-0.151748	0.0860307	0.592022	0.00940674	0.0320172	-0.053347	0.0721605	0.768909	0.011388	0.0278334	-0.0431655	0.0659416	0.685337	-0.00150238	0.0277287	-0.0558507	0.052846	0.957162	28.0883	0.56576
PE	90001890	331	MFI	Treg	Blue.585.42.Treg.trait15	CD28 on CD45RA+ CD4+	35	0.0038782	0.0278968	-0.0507996	0.058556	0.889435	0.0161462	0.0622779	-0.105918	0.138211	0.796997	-0.0062463	0.0322749	-0.0695052	0.0570126	0.846541	-0.0148749	0.0301195	-0.0739092	0.0441594	0.62458	-0.05167	0.0378329	-0.125822	0.0224825	0.181257	49.6789	0.0403015
PE	90001674	641	Relative count	Treg	Treg_Trait589	CD28- CD127- CD25++ CD8br %CD8br	26	-0.00303192	0.0222003	-0.0465446	0.0404808	0.89137	-0.0142544	0.0486044	-0.109519	0.0810101	0.771733	0.00927776	0.0314505	-0.0523653	0.0709208	0.767997	0.0126039	0.0261934	-0.0387353	0.063943	0.634571	0.0254715	0.0272433	-0.0279254	0.0788685	0.35912	21.0703	0.688681
PE	90002084	143	Morphological parameter	TBNK	SSC.TBNK.trait7	SSC-A on NKT	15	0.00912841	0.067841	-0.12384	0.142097	0.892963	-0.0721094	0.124999	-0.317107	0.172888	0.57318	0.0671337	0.0839533	-0.0974148	0.231682	0.423911	0.0906772	0.107629	-0.120275	0.301629	0.41367	0.0839943	0.169229	-0.247694	0.415683	0.627944	17.3126	0.239903
PE	90001586	124	Relative count	Monocyte	N_MONO_Trait516	CD14+ CD16- monocyte %monocyte	8	-0.0084563	0.0643263	-0.134536	0.117623	0.895412	-0.11616	0.132448	-0.375757	0.143438	0.409562	-0.0359036	0.0870612	-0.206543	0.134736	0.68005	-0.120674	0.117432	-0.35084	0.109493	0.338329	0.0845832	0.154882	-0.218986	0.388152	0.604684	3.86558	0.795123
PE	90002075	698	Morphological parameter	TBNK	SSC.TBNK.trait10	SSC-A on B cell	24	-0.00542728	0.0414601	-0.0866891	0.0758345	0.895851	0.0178652	0.112238	-0.202121	0.237852	0.874922	-0.021527	0.0641795	-0.147319	0.104265	0.73731	-0.0116742	0.0569353	-0.123267	0.0999191	0.839343	-0.053151	0.0653249	-0.181188	0.0748858	0.42457	23.3778	0.438899
PE	90001951	301	MFI	Myeloid cell	Blue.780.60.MDSC.trait2	CD33 on CD66b++ myeloid cell	25	-0.00466422	0.0359438	-0.075114	0.0657855	0.896753	0.0622262	0.0795138	-0.0936208	0.218073	0.441525	0.00926689	0.0524726	-0.0935793	0.112113	0.859819	0.0127038	0.0546494	-0.0944091	0.119817	0.818151	0.00992971	0.0673279	-0.122033	0.141892	0.884036	10.9246	0.989539
PE	90002023	568	MFI	Maturation stages of T cell	Red.660.20.MT.trait2	CD4 on CM CD4 +	32	-0.00519282	0.0409431	-0.0854414	0.0750557	0.899075	-0.0513553	0.105295	-0.257733	0.155023	0.629174	-0.0436752	0.0570468	-0.155487	0.0681365	0.443912	-0.0459949	0.0619733	-0.167463	0.0754728	0.463569	-0.0389449	0.0707089	-0.177534	0.0996446	0.585865	35.9987	0.245941
PE	90001438	365	Absolute count	B cell	BC_Trait6	IgD- CD38dim AC	27	0.00668872	0.0529709	-0.0971343	0.110512	0.899517	0.0355322	0.103271	-0.16688	0.237944	0.733564	0.0139811	0.0616177	-0.106789	0.134752	0.8205	0.00542071	0.0654304	-0.122823	0.133664	0.934608	0.154291	0.108954	-0.059259	0.367842	0.169082	40.0604	0.0384834
PE	90001496	684	Relative count	Treg	f_Treg_Trait519	CD39+ secreting Treg %secreting Treg	24	-0.00272981	0.0227365	-0.0472933	0.0418337	0.904433	0.0132322	0.0511065	-0.0869366	0.113401	0.798004	-0.0107767	0.0287583	-0.0671429	0.0455895	0.707857	-0.00986594	0.0220267	-0.0530382	0.0333063	0.65841	-0.0168959	0.0274799	-0.0707565	0.0369647	0.544964	27.837	0.222007
PE	90001612	544	Relative count	TBNK	TB_Trait526	CD8dim %leukocyte	12	0.00586297	0.0498104	-0.0917654	0.103491	0.906301	-0.0915834	0.125975	-0.338495	0.155328	0.482415	0.0417388	0.0654748	-0.0865917	0.170069	0.523812	0.0361796	0.0663768	-0.0939189	0.166278	0.596587	0.0576422	0.0697745	-0.0791159	0.1944	0.428006	8.12847	0.701752
PE	90001948	644	MFI	Myeloid cell	Blue.780.60.MDSC.trait12	CD33 on CD33dim HLA DR+ CD11b+	19	-0.00476736	0.0422105	-0.0874999	0.0779652	0.910076	-0.124903	0.0956194	-0.312317	0.0625106	0.207912	0.00126171	0.0624789	-0.121197	0.12372	0.983888	-0.00173659	0.0718611	-0.142584	0.139111	0.980986	0.021142	0.0847484	-0.144965	0.187249	0.805988	14.518	0.694752
PE	90001427	146	Relative count	B cell	BC_Trait49	IgD- CD38- %lymphocyte	28	0.0026372	0.0233845	-0.0431965	0.0484709	0.910208	0.0526469	0.0664428	-0.0775809	0.182875	0.435055	-0.0173894	0.0316303	-0.0793848	0.0446059	0.582476	-0.0141972	0.0318266	-0.0765774	0.0481829	0.659096	0.0053159	0.0363647	-0.065959	0.0765907	0.884905	27.6558	0.42888
PE	90001977	373	Morphological parameter	TBNK	FSC.TBNK.trait8	FSC-A on HLA DR+ CD4+	21	0.00487974	0.043761	-0.0808919	0.0906513	0.911213	-0.0524896	0.102588	-0.253563	0.148584	0.614498	-0.0106275	0.0607435	-0.129685	0.10843	0.861113	0.0363648	0.055962	-0.0733207	0.14605	0.523207	0.0572064	0.0653823	-0.0709429	0.185356	0.392526	26.7118	0.143569
PE	90001576	442	Relative count	B cell	N_BC_Trait3	Transitional %B cell	19	0.00282362	0.0257122	-0.0475724	0.0532196	0.912555	-0.0865623	0.0619499	-0.207984	0.0348596	0.179313	0.0238365	0.0289154	-0.0328376	0.0805106	0.409739	0.021743	0.0263467	-0.0298965	0.0733825	0.420024	0.0181466	0.029804	-0.0402692	0.0765623	0.550665	24.9345	0.12673
PE	90002040	239	MFI	cDC	Red.780.60.cDC.trait6	CD80 on granulocyte	22	0.00266973	0.0247941	-0.0459267	0.0512661	0.914253	0.0286932	0.0652706	-0.0992371	0.156624	0.664714	-0.0121496	0.0331037	-0.0770328	0.0527336	0.713607	-0.00871151	0.0314253	-0.070305	0.052882	0.784327	0.00770373	0.0323839	-0.0557688	0.0711763	0.814389	14.7521	0.835183
PE	90001752	324	MFI	B cell	Bcells.trait384	CD20 on IgD+ CD38dim	12	-0.0074386	0.0702813	-0.14519	0.130313	0.915709	0.130005	0.146065	-0.156282	0.416292	0.392489	0.0204007	0.0996316	-0.174877	0.215679	0.837758	0.0276761	0.111357	-0.190584	0.245936	0.8083	0.0475359	0.118688	-0.185093	0.280165	0.697203	10.5119	0.485008
PE	90002025	673	MFI	Maturation stages of T cell	Red.660.20.MT.trait4	CD4 on EM CD4+	16	0.00395486	0.0376554	-0.0698498	0.0777595	0.916354	0.0344871	0.093449	-0.148673	0.217647	0.71725	0.0108538	0.0518463	-0.0907649	0.112473	0.834178	0.0192876	0.083544	-0.144459	0.183034	0.820537	0.0515302	0.0825614	-0.11029	0.213351	0.54257	10.324	0.798882
PE	90001641	524	Relative count	TBNK	TB_Trait562	CD3- lymphocyte %leukocyte	12	-0.00661321	0.0631871	-0.13046	0.117233	0.916645	-0.0556667	0.129168	-0.308835	0.197502	0.674818	-0.0237835	0.0848716	-0.190132	0.142565	0.779302	-0.024166	0.100707	-0.221551	0.173219	0.814771	-0.0409472	0.112846	-0.262125	0.180231	0.724262	6.40557	0.844981
PE	90001798	173	MFI	B cell	Bcells.trait537	CD27 on CD24+ CD27+	23	0.00558617	0.0535103	-0.099294	0.110466	0.916856	0.0536727	0.147825	-0.236064	0.343409	0.720008	-0.0137292	0.0748279	-0.160392	0.132933	0.854424	-0.183744	0.104776	-0.389106	0.0216175	0.0934084	-0.0768327	0.116446	-0.305066	0.151401	0.516543	17.9424	0.7094
PE	90001603	89	Absolute count	TBNK	TB_Trait509	T cell AC	24	-0.00191176	0.018504	-0.0381796	0.0343561	0.917712	0.0138379	0.0454745	-0.0752922	0.102968	0.763635	-0.00355089	0.0227519	-0.0481445	0.0410427	0.875977	0.00468232	0.0187537	-0.0320749	0.0414395	0.805055	0.0134429	0.0224637	-0.030586	0.0574718	0.555666	34.7337	0.0552674
PE	90001949	312	MFI	Myeloid cell	Blue.780.60.MDSC.trait13	CD33 on CD33dim HLA DR+ CD11b-	23	0.00504636	0.0497117	-0.0923886	0.102481	0.919144	-0.0037155	0.117348	-0.233717	0.226286	0.975027	-0.0394414	0.0645504	-0.16596	0.0870774	0.541188	-0.0487992	0.106326	-0.257199	0.1596	0.650767	0.0265151	0.0719684	-0.114543	0.167573	0.716243	35.0533	0.0382511
PE	90001652	227	Relative count	TBNK	TB_Trait576	Granulocyte %leukocyte	3	0.0161092	0.160105	-0.297697	0.329915	0.919855	-0.0972578	0.227896	-0.543934	0.349418	0.7111	-0.0377734	0.198789	-0.427401	0.351854	0.849296	-0.0757555	0.224351	-0.515483	0.363972	0.767763	0.0796908	0.627728	-1.15066	1.31004	0.91961	1.04528	0.592953
PE	90002056	468	MFI	Maturation stages of T cell	Red.780.60.MT.trait4	CD8 on EM CD8br	20	0.0024512	0.0246598	-0.0458819	0.0507843	0.92082	-0.0662681	0.0622905	-0.188357	0.0558213	0.300729	-0.0145486	0.0314258	-0.0761433	0.047046	0.6434	-0.0223525	0.0270929	-0.0754546	0.0307496	0.419592	-0.00292693	0.0315069	-0.0646804	0.0588265	0.927011	25.5755	0.142459
PE	90001886	717	MFI	Treg	Blue.585.42.Treg.trait10	CD28 on CD39+ activated Treg	22	-0.00304489	0.0306407	-0.0631007	0.0570109	0.920841	0.0240098	0.0746874	-0.122378	0.170397	0.751031	-0.0112533	0.0392147	-0.0881142	0.0656075	0.774137	-0.0148803	0.0363331	-0.0860932	0.0563325	0.686281	-0.0593339	0.040856	-0.139412	0.020744	0.161936	23.424	0.321795
PE	90001504	599	Absolute count	Treg	f_Treg_Trait533	CD25hi AC	26	0.00365253	0.0395807	-0.0739256	0.0812306	0.926475	-0.0520769	0.0885848	-0.225703	0.121549	0.561888	-0.00638634	0.054692	-0.113583	0.10081	0.907043	-0.0314702	0.0592561	-0.147612	0.0846718	0.600045	-0.126782	0.0522841	-0.229259	-0.0243052	0.0232084	32.796	0.136246
PE	90002114	47	MFI	TBNK	Violet.510.50.TBNK.trait3	HLA DR on HLA DR+ CD4+	14	0.0020294	0.0220356	-0.0411604	0.0452192	0.926622	-0.051791	0.0577149	-0.164912	0.0613301	0.385844	0.00746843	0.0303951	-0.052106	0.0670429	0.805906	0.00985664	0.0270611	-0.0431831	0.0628964	0.721537	-0.00675743	0.0315366	-0.0685691	0.0550543	0.833932	7.61126	0.867972
PE	90001734	388	MFI	B cell	Bcells.trait321	CD19 on IgD- CD38br	20	0.00357125	0.0392968	-0.0734504	0.0805929	0.927589	-0.0258718	0.0858093	-0.194058	0.142314	0.766305	0.0045242	0.0566841	-0.106577	0.115625	0.936385	-0.00172991	0.057101	-0.113648	0.110188	0.976147	-0.0286995	0.0573721	-0.141149	0.0837499	0.622971	15.0085	0.722054
PE	90001693	280	Absolute count	Treg	Treg_Trait608	CD28+ CD45RA- CD8br AC	18	-0.00235863	0.026915	-0.055112	0.0503947	0.930169	-0.0422898	0.0552902	-0.150659	0.066079	0.454837	-0.00408856	0.0368155	-0.0762469	0.0680697	0.911572	0.00261288	0.0353526	-0.0666783	0.0719041	0.941945	0.0235181	0.0439493	-0.0626225	0.109659	0.599926	13.3128	0.71501
PE	90001567	381	Relative count	Maturation stages of T cell	MT_Trait546	Naive DN (CD4-CD8-) %DN	38	-0.00131138	0.0151616	-0.0310281	0.0284053	0.931074	0.0114996	0.034052	-0.0552422	0.0782415	0.737492	0.005337	0.021899	-0.0375851	0.0482591	0.807456	0.00342003	0.0176722	-0.0312175	0.0380575	0.847605	0.00735021	0.0172101	-0.0263817	0.0410821	0.67186	34.7848	0.573326
PE	90002049	591	MFI	Myeloid cell	Red.780.60.MDSC.trait4	CD45 on Mo MDSC	22	-0.0045792	0.0533719	-0.109188	0.10003	0.931627	-0.0777888	0.154379	-0.380372	0.224794	0.61959	0.0328394	0.0758425	-0.115812	0.181491	0.665019	0.132865	0.116311	-0.0951051	0.360834	0.266178	0.214739	0.0911379	0.0361083	0.393369	0.0287759	23.9016	0.297851
PE	90001505	415	Relative count	Treg	f_Treg_Trait534	CD25hi %CD4+	20	-0.00230882	0.0269916	-0.0552124	0.0505947	0.931833	0.0126624	0.0644832	-0.113725	0.139049	0.846407	0.010822	0.0326238	-0.0531206	0.0747647	0.740099	0.000158235	0.0278201	-0.0543692	0.0546857	0.995521	0.0241037	0.0310715	-0.0367965	0.0850039	0.44797	25.6912	0.139027
PE	90001392	57	Absolute count	B cell	BC_Trait10	IgD+ CD38br AC	19	0.0041654	0.0495398	-0.0929326	0.101263	0.932991	-0.0114903	0.113293	-0.233545	0.210564	0.920338	0.00831556	0.0673719	-0.123733	0.140364	0.901768	-0.025446	0.0882861	-0.198487	0.147595	0.776469	-0.0210663	0.094396	-0.206083	0.16395	0.826063	8.78967	0.964417
PE	90001932	263	MFI	Treg	Blue.670.LP.Treg.trait7	CD127 on CD45RA+ CD4+	13	-0.00558106	0.0680753	-0.139009	0.127847	0.93466	0.148208	0.173632	-0.192111	0.488528	0.410056	-0.00146505	0.0872828	-0.172539	0.169609	0.986608	0.135536	0.163025	-0.183993	0.455064	0.421994	-0.12273	0.167417	-0.450868	0.205408	0.478842	14.2395	0.285677
PE	90001394	244	Absolute count	B cell	BC_Trait12	IgD+ CD38dim AC	16	0.00410963	0.0546813	-0.103066	0.111285	0.940091	0.011041	0.128841	-0.241487	0.263569	0.932842	0.0606348	0.0807392	-0.097614	0.218884	0.452655	0.040092	0.0757298	-0.108338	0.188522	0.60427	0.0143148	0.089008	-0.160141	0.188771	0.874528	12.9611	0.6053
PE	90002099	626	MFI	Maturation stages of T cell	Violet.450.50.MT.trait2	CD4RA on TD CD4+	28	-0.00162056	0.0220913	-0.0449196	0.0416785	0.941522	0.00379144	0.0501326	-0.0944684	0.102051	0.940272	0.000545794	0.0295466	-0.0573655	0.0584571	0.985262	0.00379144	0.0272399	-0.0495988	0.0571817	0.890335	0.0014661	0.0299043	-0.0571464	0.0600786	0.961273	24.4042	0.607815
PE	90001980	425	MFI	Monocyte	mono.trait10	CD40 on CD14+ CD16- monocyte	16	0.00100023	0.013749	-0.0259479	0.0279483	0.942006	-0.0890308	0.0604585	-0.207529	0.0294679	0.161532	0.000133788	0.0160187	-0.0312629	0.0315305	0.993336	-0.000415916	0.0135184	-0.026912	0.0260802	0.975861	0.00497417	0.0151918	-0.0248018	0.0347501	0.748192	16.5693	0.345255
PE	90001958	444	MFI	TBNK	Blue.780.60.TBNK.trait1	CD4 on monocyte	17	0.00317579	0.0458121	-0.086616	0.0929676	0.944733	0.0594137	0.105297	-0.146968	0.265795	0.580408	0.00806406	0.0544178	-0.0985948	0.114723	0.882194	0.0142299	0.0445492	-0.0730866	0.101546	0.753541	0.0341275	0.0565188	-0.0766494	0.144904	0.554982	24.8456	0.0725936
PE	90001659	600	Relative count	Treg	Treg_Trait513	CD39+ CD4+ %CD4+	19	0.00182956	0.0270109	-0.0511118	0.0547709	0.945997	0.019849	0.0630411	-0.103712	0.14341	0.75649	0.0084466	0.0296793	-0.0497248	0.066618	0.775954	0.00897898	0.02681	-0.0435686	0.0615266	0.741563	0.0292689	0.0449019	-0.0587389	0.117277	0.52322	27.2225	0.0749166
PE	90001870	675	MFI	Myeloid cell	Blue.585.42.MDSC.trait1	CD34 on HSC	20	0.00206419	0.0313834	-0.0594472	0.0635756	0.947558	0.00505452	0.0793372	-0.150446	0.160556	0.949867	0.00742821	0.0474585	-0.0855904	0.100447	0.875623	0.0070504	0.0555626	-0.101852	0.115953	0.90036	0.0381835	0.0656006	-0.0903938	0.166761	0.567746	14.6451	0.744873
PE	90001473	3	Relative count	cDC	f_DC_Trait521	CD62L- CD86+ myeloid DC %DC	24	-0.00249356	0.038861	-0.078661	0.0736739	0.948838	-0.0219921	0.0743189	-0.167657	0.123673	0.76995	-0.00822348	0.053668	-0.113413	0.0969658	0.878218	-0.0138442	0.0525991	-0.116938	0.0892499	0.794737	0.00425438	0.05389	-0.10137	0.109879	0.93779	12.3625	0.96449
PE	90001474	498	Relative count	cDC	f_DC_Trait522	Plasmacytoid DC %DC	22	-0.00159459	0.0254914	-0.0515578	0.0483686	0.950122	-0.0204388	0.0602702	-0.138568	0.0976907	0.737887	0.00725119	0.035303	-0.0619427	0.076445	0.837261	0.00503546	0.0362133	-0.0659426	0.0760135	0.890736	0.00352699	0.0448566	-0.084392	0.091446	0.93811	24.024	0.291897
PE	90001744	683	MFI	B cell	Bcells.trait354	CD20 on CD20- CD38-	6	-0.00385664	0.0619187	-0.125217	0.117504	0.950336	-0.129029	0.121209	-0.366599	0.10854	0.335776	-0.0144649	0.0695234	-0.150731	0.121801	0.835183	-0.00324749	0.075022	-0.150291	0.143796	0.967148	0.112568	0.110533	-0.104075	0.329212	0.366066	2.97431	0.703947
PE	90001616	634	Relative count	TBNK	TB_Trait534	TCRgd %T cell	22	-0.00190161	0.0316153	-0.0638675	0.0600643	0.952038	0.0140746	0.074886	-0.132702	0.160851	0.852723	-0.0350326	0.0406384	-0.114684	0.0446186	0.388656	-0.0367411	0.0354454	-0.106214	0.0327318	0.311732	0.0055305	0.0437695	-0.0802577	0.0913187	0.900713	28.1937	0.134743
PE	90002038	727	MFI	cDC	Red.780.60.cDC.trait4	CD80 on CD62L+ plasmacytoid DC	33	0.000783201	0.0130295	-0.0247547	0.0263211	0.952068	0.0564169	0.038638	-0.0193135	0.132147	0.154	-0.00158154	0.0165103	-0.0339418	0.0307787	0.923687	-0.00375649	0.0140199	-0.0312354	0.0237225	0.790465	-0.00332105	0.0147145	-0.0321614	0.0255193	0.822917	33.4021	0.399006
PE	90001656	159	Relative count	Treg	Treg_Trait508	CD28+ DN (CD4-CD8-) %DN	15	0.00333124	0.0566665	-0.107735	0.114398	0.953122	0.0234369	0.138777	-0.248565	0.295439	0.868305	0.00514124	0.0796418	-0.150957	0.161239	0.948529	0.00869857	0.109894	-0.206694	0.224091	0.93803	-0.00817308	0.109353	-0.222505	0.206159	0.941559	13.3006	0.503005
PE	90002042	126	MFI	Myeloid cell	Red.780.60.MDSC.trait10	CD45 on CD33br HLA DR+ CD14-	14	0.00182377	0.0312787	-0.0594824	0.06313	0.953504	0.00796339	0.0722735	-0.133693	0.149619	0.913946	-0.0164378	0.0359173	-0.0868356	0.05396	0.647199	-0.0190284	0.0329128	-0.0835374	0.0454806	0.573045	-0.0224399	0.0390754	-0.0990277	0.054148	0.576392	17.6251	0.172282
PE	90001413	627	Relative count	B cell	BC_Trait33	IgD- CD24- %B cell	16	-0.00296766	0.051574	-0.104053	0.0981173	0.954114	-0.0104635	0.103068	-0.212477	0.19155	0.920482	-0.00289081	0.0632961	-0.126951	0.12117	0.963572	-0.0228471	0.0740565	-0.167998	0.122304	0.761938	0.156448	0.105963	-0.0512394	0.364136	0.161963	20.6629	0.14795
PE	90001859	353	MFI	Treg	Blue.530.30.Treg.trait2	CD3 on CD8br	31	0.00228548	0.0412337	-0.0785325	0.0831035	0.955798	0.0936605	0.11203	-0.125918	0.313239	0.409748	0.0146668	0.0633849	-0.109568	0.138901	0.81701	0.0534382	0.0887482	-0.120508	0.227385	0.55161	-0.0141441	0.082488	-0.175821	0.147532	0.865046	26.0047	0.674889
PE	90001947	601	MFI	Myeloid cell	Blue.780.60.MDSC.trait10	CD33 on CD33br HLA DR+ CD14dim	14	-0.00280084	0.0514502	-0.103643	0.0980415	0.956586	0.097665	0.113219	-0.124245	0.319575	0.40398	0.0221934	0.0768018	-0.128338	0.172725	0.772604	0.0648422	0.088524	-0.108665	0.238349	0.476874	-0.0437518	0.0950607	-0.230071	0.142567	0.653564	11.2393	0.590776
PE	90001993	289	MFI	Monocyte	mono.trait29	PDL-1 on CD14+ CD16- monocyte	27	-0.00184562	0.0342587	-0.0689927	0.0653015	0.957036	0.0053877	0.0925673	-0.176044	0.18682	0.954032	0.0177623	0.0545904	-0.0892348	0.124759	0.744898	0.0141304	0.0497023	-0.0832862	0.111547	0.778432	-0.00946901	0.0465849	-0.100775	0.0818373	0.840574	17.9392	0.877973
PE	90001854	78	MFI	Treg	Blue.530.30.Treg.trait12	CD3 on CD39+ activated Treg	3	-0.00487583	0.0998692	-0.200619	0.190868	0.961061	0.0673107	0.141908	-0.210828	0.34545	0.682009	0.0193761	0.122074	-0.219889	0.258641	0.873886	0.0313937	0.11017	-0.18454	0.247327	0.802475	0.0334916	0.146709	-0.254057	0.32104	0.857117	1.30631	0.5204
PE	90002034	455	MFI	Treg	Red.660.20.Treg.trait7	CD39 on monocyte	18	-0.00283903	0.0597832	-0.120014	0.114336	0.962124	-0.0825384	0.114596	-0.307147	0.14207	0.481156	-0.0378966	0.0621551	-0.159721	0.0839273	0.542054	-0.0442066	0.0657398	-0.173057	0.0846434	0.510336	0.0211962	0.106249	-0.187051	0.229443	0.844388	28.3389	0.0411309
PE	90001933	571	MFI	Treg	Blue.780.60.CD25.trait1	CD25 on CD45RA- CD4 not Treg	18	0.00201336	0.0427954	-0.0818656	0.0858923	0.962476	0.111962	0.103547	-0.0909904	0.314915	0.294679	-0.0436785	0.0611537	-0.16354	0.0761827	0.475078	-0.0380404	0.0559942	-0.147789	0.0717081	0.506053	-0.0420594	0.0609597	-0.16154	0.0774217	0.50011	11.65	0.820854
PE	90002000	731	MFI	Monocyte	mono.trait41	PDL-1 on CD14- CD16-	29	0.00169772	0.0361898	-0.0692342	0.0726297	0.962584	0.0106729	0.0798997	-0.145931	0.167276	0.894692	-0.0542907	0.0478487	-0.148074	0.0394928	0.256529	-0.0331384	0.0436413	-0.118675	0.0523985	0.453997	-0.00593212	0.050869	-0.105635	0.0937711	0.908028	36.2657	0.135957
PE	90001809	169	MFI	B cell	Bcells.trait597	CD38 on CD20-	32	-0.000845098	0.025262	-0.0503587	0.0486685	0.973313	-0.0268181	0.0598983	-0.144219	0.0905826	0.657463	-0.0272421	0.038313	-0.102336	0.0478514	0.477059	-0.0137171	0.0350706	-0.0824555	0.0550213	0.698378	0.024055	0.0335295	-0.0416627	0.0897728	0.478659	21.6049	0.895032
PE	90001928	154	MFI	Treg	Blue.670.LP.Treg.trait3	CD127 on CD28+ CD45RA- CD8br	10	0.00286974	0.0868023	-0.167263	0.173002	0.973626	0.00184066	0.148316	-0.288859	0.29254	0.990369	0.0169942	0.10165	-0.182239	0.216228	0.867225	0.0324396	0.121663	-0.20602	0.270899	0.795759	-0.305022	0.353655	-0.998185	0.388141	0.413527	11.9529	0.215979
PE	90001516	49	Relative count	Myeloid cell	MDSC_Trait11	Im MDSC %CD33dim HLA DR- CD66b-	14	-0.00150602	0.0478084	-0.0952104	0.0921984	0.97487	0.106166	0.12601	-0.140814	0.353146	0.41473	0.0434077	0.0670397	-0.0879901	0.174805	0.517313	0.0506949	0.0610175	-0.0688994	0.170289	0.42107	0.0542697	0.0743221	-0.0914017	0.199941	0.479284	12.2605	0.506405
PE	90002021	14	MFI	Myeloid cell	Red.660.20.MDSC.trait4	CD14 on CD33dim HLA DR+ CD11b+	29	-0.000682179	0.0219015	-0.043609	0.0422447	0.975152	0.0385598	0.0601713	-0.079376	0.156496	0.526842	-0.00903813	0.0326207	-0.0729748	0.0548985	0.781729	-0.014296	0.0299887	-0.0730739	0.0444819	0.637267	0.0042638	0.0276241	-0.0498794	0.058407	0.878481	26.8525	0.526292
PE	90001544	377	Relative count	Maturation stages of T cell	MT_Trait510	EM CD4+ %T cell	28	-0.000560221	0.0182227	-0.0362767	0.0351562	0.975474	0.00275103	0.0475807	-0.090507	0.0960091	0.954319	-0.0105545	0.0235694	-0.0567504	0.0356415	0.654294	-0.00671186	0.0198332	-0.0455848	0.0321611	0.737667	-0.00850144	0.0210156	-0.0496921	0.0326892	0.689132	30.71	0.283211
PE	90002117	68	MFI	TBNK	Violet.510.50.TBNK.trait6	HLA DR on HLA DR+ NK	20	-0.000968787	0.0323539	-0.0643825	0.0624449	0.976112	0.037984	0.0895532	-0.13754	0.213508	0.676219	0.0115834	0.0448558	-0.076334	0.0995008	0.796224	0.0166904	0.0377121	-0.0572253	0.0906061	0.663071	0.0364316	0.0443479	-0.0504903	0.123354	0.422112	12.6723	0.854917
PE	90001608	598	Relative count	TBNK	TB_Trait520	DP (CD4+CD8+) %leukocyte	17	-0.00165806	0.0556182	-0.11067	0.107354	0.976217	-0.0536998	0.121315	-0.291477	0.184078	0.663946	-0.0234633	0.0747936	-0.170059	0.123132	0.753743	-0.0536998	0.116379	-0.281803	0.174403	0.650707	0.0344838	0.162901	-0.284802	0.35377	0.835202	11.7146	0.763383
PE	90001989	712	MFI	Monocyte	mono.trait22	CD40 on CD14- CD16+ monocyte	14	-0.00175194	0.0592748	-0.11793	0.114427	0.976421	-0.0654394	0.129008	-0.318294	0.187416	0.620473	-0.0221546	0.0799242	-0.178806	0.134497	0.78163	-0.0217643	0.103474	-0.224574	0.181045	0.836667	-0.00274044	0.135976	-0.269253	0.263772	0.984252	13.275	0.426805
PE	90002029	218	MFI	Treg	Red.660.20.Treg.trait1	CD39 on CD39+ CD8br	28	0.00076195	0.025916	-0.0500334	0.0515573	0.976545	-0.00102846	0.0550153	-0.108858	0.106801	0.985223	0.0083281	0.0303821	-0.0512207	0.0678769	0.783998	0.0101226	0.0267219	-0.0422524	0.0624976	0.70779	-0.000320949	0.0385936	-0.0759645	0.0753226	0.993428	37.7124	0.0825196
PE	90001694	449	Relative count	Treg	Treg_Trait611	CD28- DN (CD4-CD8-) %T cell	14	-0.00104464	0.0382124	-0.0759409	0.0738516	0.97819	-0.0339918	0.0997536	-0.229509	0.161525	0.73873	0.0110489	0.0439107	-0.0750161	0.0971139	0.801333	0.00964869	0.0407777	-0.0702757	0.089573	0.816642	-0.00418908	0.0611129	-0.12397	0.115592	0.946479	15.7744	0.261525
PE	90002001	193	MFI	Monocyte	mono.trait42	CD64 on CD14- CD16-	27	-0.000836177	0.0324022	-0.0643445	0.0626721	0.979412	0.000455873	0.0756386	-0.147796	0.148708	0.995237	0.00835383	0.0395367	-0.0691382	0.0858458	0.832659	0.0234763	0.0383159	-0.051623	0.0985755	0.545395	-0.0058644	0.0434622	-0.0910502	0.0793214	0.893747	43.3405	0.0177778
PE	90001937	178	MFI	Treg	Blue.780.60.CD25.trait3	CD25 on resting Treg	5	-0.00249432	0.0992606	-0.197045	0.192057	0.979952	-0.0614048	0.154979	-0.365164	0.242354	0.712174	0.00730879	0.11534	-0.218758	0.233376	0.949474	-0.0546241	0.13477	-0.318774	0.209525	0.705989	0.101886	0.273937	-0.435031	0.638803	0.734661	4.61977	0.328581
PE	90001706	661	MFI	B cell	Bcells.trait140	BAFF-R on IgD+ CD38- naive	27	0.000621511	0.0262153	-0.0507605	0.0520035	0.981086	-0.0847382	0.0760975	-0.233889	0.0644129	0.275662	-0.0106252	0.0374926	-0.0841108	0.0628603	0.776874	-0.00224652	0.027886	-0.0569031	0.05241	0.936408	-0.00645196	0.0317647	-0.0687109	0.0558069	0.840688	30.6899	0.240022
PE	90001525	197	Absolute count	Myeloid cell	MDSC_Trait25	CD33dim HLA DR+ CD11b+ AC	19	-0.00053745	0.0277417	-0.0549113	0.0538364	0.984543	0.0439523	0.0646926	-0.0828451	0.17075	0.505526	0.0131517	0.0396735	-0.0646084	0.0909118	0.740268	0.0126094	0.0485961	-0.082639	0.107858	0.798215	0.0431575	0.0378834	-0.0310939	0.117409	0.27041	18.5222	0.421785
PE	90001869	436	MFI	Treg	Blue.530.30.Treg.trait9	CD3 on resting Treg	22	-0.000935294	0.0484702	-0.0959369	0.0940663	0.984605	0.0266558	0.128541	-0.225285	0.278597	0.837717	0.0126917	0.0695706	-0.123667	0.14905	0.855246	0.049532	0.0990899	-0.144684	0.243748	0.622364	0.000345893	0.0844494	-0.165175	0.165867	0.996773	28.2354	0.1336
PE	90001941	499	MFI	Treg	Blue.780.60.CD25.trait7	CD25 on secreting Treg	23	0.000412908	0.0242434	-0.0471042	0.04793	0.986411	0.0110126	0.0674756	-0.12124	0.143265	0.871845	-0.0133473	0.0305589	-0.0732427	0.0465481	0.662277	-0.0105558	0.0313054	-0.0719143	0.0508028	0.739172	0.00233716	0.0333691	-0.0630663	0.0677406	0.944825	19.5512	0.611092
PE	90001845	573	MFI	Maturation stages of T cell	Blue.530.30.MT.trait7	CD3 on CD45RA- CD4+	29	0.000487614	0.0325304	-0.063272	0.0642473	0.988041	-0.0336526	0.0858866	-0.20199	0.134685	0.698153	0.035359	0.0467884	-0.0563463	0.127064	0.449816	0.0478534	0.047904	-0.0460383	0.141745	0.326376	-0.0297742	0.0576475	-0.142763	0.0832149	0.609718	18.3603	0.91671
PE	90002002	38	MFI	Monocyte	mono.trait43	PDL-1 on monocyte	27	-0.000610059	0.0421565	-0.0832369	0.0820168	0.988454	0.00546945	0.0949064	-0.180547	0.191486	0.954484	-0.00740704	0.0495647	-0.104554	0.0897399	0.881205	-0.00600983	0.0492483	-0.102537	0.0905169	0.903813	-0.00908596	0.0649354	-0.136359	0.118187	0.889842	44.1655	0.0145082
PE	90001500	302	Relative count	Treg	f_Treg_Trait523	Activated & resting Treg %CD4+	27	-0.000199689	0.0156097	-0.0307947	0.0303953	0.989793	0.0208025	0.0547747	-0.0865559	0.128161	0.707191	0.00350648	0.018181	-0.0321282	0.0391412	0.847064	0.00388773	0.0164949	-0.0284424	0.0362178	0.815518	0.00437688	0.0178227	-0.0305556	0.0393094	0.808013	28.8703	0.317013
PE	90001461	52	Absolute count	cDC	f_DC_Trait505	DC AC	34	0.000320359	0.0260682	-0.0507733	0.051414	0.990195	0.00624775	0.0676193	-0.126286	0.138782	0.926942	-0.0107401	0.0400446	-0.0892275	0.0677472	0.788542	-0.0165226	0.0408398	-0.0965686	0.0635234	0.688404	0.00273934	0.0377142	-0.0711804	0.0766591	0.942549	39.2441	0.210175
PE	90001443	33	Relative count	B cell	BC_Trait65	CD20- %lymphocyte	35	0.000342226	0.0313629	-0.061129	0.0618135	0.991294	0.0515225	0.0882359	-0.12142	0.224465	0.56313	0.0246647	0.0520272	-0.0773086	0.126638	0.635448	0.0245473	0.0549259	-0.0831074	0.132202	0.657769	-0.017032	0.0488263	-0.112732	0.0786675	0.729433	21.3464	0.95519
PE	90001975	305	Morphological parameter	TBNK	FSC.TBNK.trait6	FSC-A on HLA DR+ T cell	4	0.000668051	0.0655699	-0.127849	0.129185	0.991871	-0.148744	0.121897	-0.387661	0.0901733	0.309541	0.0183358	0.075882	-0.130393	0.167064	0.809063	0.0288789	0.079625	-0.127186	0.184944	0.740885	0.0574483	0.0868514	-0.11278	0.227677	0.576332	1.1542	0.764008
PE	90001404	515	Relative count	B cell	BC_Trait23	PB/PC %B cell	16	-0.000366631	0.038894	-0.0765988	0.0758656	0.992479	0.199978	0.105732	-0.00725579	0.407212	0.0780452	-0.0381004	0.0479526	-0.132087	0.0558866	0.426879	-0.0538289	0.0433813	-0.138856	0.0311984	0.233725	-0.0557292	0.0552782	-0.164074	0.052616	0.330485	23.176	0.0804734
PE	90001824	429	MFI	B cell	Bcells.trait780	IgD on IgD+ CD38br	21	0.000246386	0.027521	-0.0536947	0.0541875	0.992857	-0.0152538	0.0671745	-0.146916	0.116408	0.822668	0.0312454	0.0404918	-0.0481185	0.110609	0.440323	0.0311494	0.0379334	-0.0432	0.105499	0.421236	0.00627088	0.0376952	-0.0676117	0.0801535	0.869633	14.8657	0.78404
PE	90001557	492	Absolute count	Maturation stages of T cell	MT_Trait531	TD CD8br AC	16	0.000418706	0.0507985	-0.0991463	0.0999837	0.993424	-0.0599962	0.111109	-0.27777	0.157777	0.597139	-0.0394623	0.071314	-0.179238	0.100313	0.580017	-0.0479452	0.0815017	-0.207688	0.111798	0.565103	-0.0151019	0.127697	-0.265388	0.235184	0.907539	13.0767	0.596375
PE	90002068	576	MFI	Treg	Red.780.60.Treg.trait7	CD4 on secreting Treg	24	-9.47556e-05	0.0149554	-0.0294073	0.0292178	0.994945	-0.00335702	0.0300342	-0.0622241	0.0555101	0.911973	0.00605044	0.019714	-0.0325889	0.0446898	0.758911	0.00617152	0.0164416	-0.0260541	0.0383971	0.710833	0.0096163	0.0179126	-0.0254924	0.044725	0.596762	20.384	0.61865
PE	90002078	7	Morphological parameter	TBNK	SSC.TBNK.trait13	SSC-A on granulocyte	28	-0.000141054	0.0226436	-0.0445226	0.0442405	0.99503	-0.0122733	0.0744482	-0.158192	0.133645	0.870285	0.0423004	0.0313039	-0.0190553	0.103656	0.176605	0.023479	0.0276456	-0.0307064	0.0776644	0.403191	-0.000986979	0.0328189	-0.0653121	0.0633381	0.976238	25.9702	0.520255
PE	90001638	697	Relative count	TBNK	TB_Trait556	DN (CD4-CD8-) NKT %lymphocyte	28	1.73138e-05	0.0295016	-0.0578059	0.0578405	0.999532	-0.0557914	0.0810506	-0.214651	0.103068	0.497103	-0.0191535	0.038361	-0.0943411	0.0560341	0.61757	0.0124267	0.031033	-0.0483981	0.0732514	0.691988	0.0135363	0.0365171	-0.0580373	0.0851099	0.713876	33.8192	0.171367
