# Supplementary material for: Investigating the causal role of immune cells in preeclampsia: Insights from Mendelian randomization analysis
Source: Medicine (Baltimore). 2026 May 15;105(20):e47713. doi: 10.1097/MD.0000000000047713 (PMC13183093; doi:10.1097/MD.0000000000047713)
Supplement: Supplementary file 5 [file medi-105-e47713-s005.xlsx]

## Sheet: Supplementary table 2
Supplementary Table2 Causal effects of immune cells on PE
Traits	Methods	Beta	Low	Up	P	Heterogeneity and
						pleiotropy test
						Estimate	P
BlSrfi	MR Egger	0.0231305	-0.0853279	0.131589	0.679998	22.130a	0.452
	Weighted median	0.0841242	-0.0101059	0.178354	0.0801535
	Inverse variance weighted	0.0962482	0.0268225	0.165674	0.00658281	24.961b	0.352
	Simple mode	0.0199587	-0.145818	0.185735	0.815541
	Weighted mode	0.138126	0.0208139	0.255438	0.0303535
MQ0p2u	MR Egger	0.156558	0.0128695	0.300247	0.0467106	12.436a	0.824
	Weighted median	0.167875	0.0617058	0.274045	0.00194074
	Inverse variance weighted	0.102054	0.026768	0.177341	0.00788684	13.198b	0.828
	Simple mode	0.181877	-0.0163937	0.380148	0.0880968
	Weighted mode	0.177107	0.0416032	0.31261	0.0190763
S34VKj	MR Egger	0.0837457	-0.0155292	0.183021	0.113121	20.355a	0.499
	Weighted median	0.127111	0.035424	0.218798	0.00658242
	Inverse variance weighted	0.107111	0.0408521	0.173371	0.00153262	20.739b	0.537
	Simple mode	0.0987758	-0.0708396	0.268391	0.265972
	Weighted mode	0.103665	0.0227155	0.184614	0.0199267
Wv0WsK	MR Egger	-0.097756	-0.165923	-0.0295891	0.0096836	15.265a	0.913
	Weighted median	-0.0594057	-0.1297	0.0108887	0.097642
	Inverse variance weighted	-0.0715585	-0.11999	-0.0231268	0.00378041	16.411b	0.902
	Simple mode	-0.139387	-0.253489	-0.0252846	0.0244705
	Weighted mode	-0.0821525	-0.148641	-0.0156639	0.0230314
Y1pPwF	MR Egger	-0.110207	-0.219979	-0.000435503	0.0602812	36.057a	0.071
	Weighted median	-0.0918685	-0.189951	0.00621358	0.0663825
	Inverse variance weighted	-0.0916643	-0.161107	-0.0222215	0.00967614	36.326b	0.086
	Simple mode	-0.101275	-0.290117	0.087566	0.302864
	Weighted mode	-0.121897	-0.256921	0.0131274	0.0885496
Zcq6Sg	MR Egger	-0.0998627	-0.175756	-0.0239689	0.019508	11.915a	0.805
	Weighted median	-0.105298	-0.184623	-0.0259732	0.00927467
	Inverse variance weighted	-0.0825182	-0.140374	-0.0246624	0.005182	12.394b	0.826
	Simple mode	-0.0955247	-0.243703	0.0526533	0.222517
	Weighted mode	-0.0955247	-0.161569	-0.0294807	0.0109825
Note: a, Heterogeneity Q test; b, Inverse variance weighted
